# Supplementary material for: Multicentre genetic diversity study of carbapenem-resistant Enterobacterales: predominance of untypeable pUVA-like blaKPC bearing plasmids
Source: JAC Antimicrob Resist. 2023 May 26;5(3):dlad061. doi: 10.1093/jacamr/dlad061 (PMC10214462; doi:10.1093/jacamr/dlad061)
Supplement: dlad061_Supplementary_Data [file dlad061_supplementary_data.zip]

Archive with 2 entries (2 files):
- Table S2 with AST_4.20.23.xlsx
- Table S1_10.24.22.xlsx
