# Supplementary material for: Multicentre genetic diversity study of carbapenem-resistant Enterobacterales: predominance of untypeable pUVA-like blaKPC bearing plasmids
Source: JAC Antimicrob Resist. 2023 May 26;5(3):dlad061. doi: 10.1093/jacamr/dlad061 (PMC10214462; doi:10.1093/jacamr/dlad061)
Supplement: dlad061_Supplementary_Data [file dlad061_supplementary_data.zip › Table S2 with AST_4.20.23.xlsx]

## Sheet: Sheet1
Supplemental Table S2: Summary of carbapenem-resistant Enterobacterales characteristics.
STOCK ID	Year	Organism Identification by MALDI-TOF MS	Whole Genome Organism Identification	mCIM Result	Carbapenemase Detected	Location of Carbapenemase Gene	Beta-lactamase Genes Identified by WGS	MLST Identified by WGS	Plasmids Identified by WGS	Amikacin	Interpretation	Ampicillin	Interpretation	Ampicillin-sulbactam	Interpretation	Aztreonam	Interpretation	Cefazolin	Interpretation	Cefepime	Interpretation	Cefiderocol	Interpretation	Cefotaxime	Interpretation	Ceftazidime	Interpretation	Ceftazidime-avibactam	Interpretation	Ceftolozane-tazobactam	Interpretation	Ceftriaxone	Interpretation	Ciprofloxacin	Interpretation	Colistin	Interpretation	Delafloxacin	Interpretation	Doripenem	Interpretation	Doxycycline	Interpretation	Eravacycline	Interpretation	Ertapenem	Interpretation	Gentamicin	Interpretation
1	2016	Enterobacter cloacae complex	Enterobacter cloacae	Negative			blaACT			<=4	S					>16	R			4	SDD			>32	R	>16	R							2	R					<=0.12	S	16	R			2	R	<=1	S
2	2016	Enterobacter cloacae complex	Enterobacter cloacae	Negative			blaSHV			<=4	S					>16	R			>16	R			>32	R	>16	R							>2	R					>4	R	>16	R			>8	R	<=1	S
3	2016	Enterobacter cloacae complex	Enterobacter cloacae	Negative			blaACT-5-like	78	IncFIB(pHCM2),ColRNAI	<=4	S					>16	R			4	SDD	0.25	S	>32	R	>16	R	0.5/4	S	4/4	I			>2	R	<=0.25	I	>1	R	<=0.12	S	8	I	0.5	S	2	R	>8	R
4	2016	Escherichia coli	Escherichia coli	Negative			blaCTX-M-15,blaTEM-1B	ST-131	IncFII,IncFIB(AP001918),IncFIA,ColRNAI,Col156,IncX4,Col(MG828)
6	2016	Klebsiella pneumoniae	Klebsiella pneumoniae	Positive	KPC	repA	blaCTX-M-15,blaKPC-3,blaOXA-1,blaSHV-1	ST-16	IncFII(K), IncFIB(K), repA	<=4	S					>16	R			>16	R	1	S	>32	R	>16	R	1/4	S	>8/4	R			>2	R			>1	R	>2	R	16	R	2	NS	>4	R	<=1	S
8	2016	Serratia marcescens	Serratia marcescens	Negative			none	none	IncFIB(K)
9	2016	Klebsiella pneumoniae	Klebsiella pneumoniae	Positive	KPC	IncFII/InFIB/IncHI1B/IncR	blaCTX-M-15,blaKPC-2,blaLEN12-like,blaOXA-1,blaSHV-11-like,blaTEM-1B-like	ST-258	IncHI1B,IncFIB(K),IncFII(K),IncFII(Y),IncFIB(Mar),IncR	32	I					>16	R			>16	R	1	S	>32	R	>16	R	1/4	S	>8/4	R			>2	R			>1	R	>2	R	>16	R	0.25	S	>4	R	>8	R
10	2016	Serratia marcescens	Serratia marcescens	Negative			none	none	pSM22
11	2016	Citrobacter freundii	Citrobacter freundii	Positive	KPC	Contig 10	blaCMY-84-like,blaKPC-3,blaTEM-1B	none	IncHI1A(CIT),IncHI1B(CIT),ColRNAI, IncHI1, IncN	<=4	S					>16	R			8	SDD	0.06	S	16	R	>16	R	1/4	S	>8/4	R			0.5	I			>1	R	>2	R	4	S	0.25	S	2	R	<=1	S
12	2016	Enterobacter cloacae complex	Enterobacter cloacae	Negative			blaACT-7-like	133	repA,ColRNAI
13	2016	Citrobacter freundii	Citrobacter freundii	Negative			blaCMY-66-like	none	IncFII(SARC14),IncFII(p14)
14	2016	Enterobacter cloacae complex	Enterobacter cloacae	Negative			blaMIR-2-like	none	none	<=4	S					>16	R			<=2	S	2	S	>32	R	>16	R	0.5/4	S	2/4	S			<=0.25	S	>4	R	<=0.12	S	<=0.12	S	4	S	0.25	S	1	I	<=1	S
16	2016	Klebsiella pneumoniae	Klebsiella pneumoniae	Negative			blaSHV-11	ST-268	ColRNAI	16	S					8	I			4	SDD	0.12	S	4	R	2	S	1/4	S	2/4	S			<=0.25	S	<=0.25	I	0.25	S	<=0.12	S	16	R	1	NS	2	R	<=1	S
17	2016	Enterobacter cloacae complex	Enterobacter cloacae	Negative			blaMIR-1-like	803	IncN3	<=4	S					>16	R			<=2	S	2	S	>32	R	>16	R	1/4	S	4/4	I			<=0.25	S	<=0.25	I	<=0.12	S	1	S	8	I	0.5	S	1	I	<=1	S
19	2016	Klebsiella pneumoniae	Klebsiella pneumoniae	Positive	KPC	repA	blaKPC-3,blaSHV-11,blaTEM-1B	ST-11	repA,ColRNAI	<=4	S					>16	R			>16	R	0.25	S	32	R	>16	R	0.5/4	S	>8/4	R			>2	R			>1	R	>2	R	4	S	0.25	S	>4	R	<=1	S
21	2016	Klebsiella pneumoniae	Klebsiella pneumoniae	Negative			blaSHV-11	ST-17	IncFIB(K)
22	2016	Enterobacter cloacae complex	Enterobacter hormaechei	Negative			blaACT-14-like,blaTEM-1B	152	IncFII(pECLA),IncFIB(pECLA)	<=4	S					<=2	S			8	SDD	0.5	S	2	I	16	R	4/4	S	8/4	R			<=0.25	S	0.5	I	0.25	S	0.25	S	>16	R	0.5	S	1	I	<=1	S
23	2016	Enterobacter cloacae complex	Enterobacter cloacae	Negative			none			<=4	S					>16	R			16	R	4	S	>32	R	>16	R	8/4	S	>8/4	R			<=0.25	S	<=0.25	I	<=0.12	S	>2	R	4	S	0.25	S	>4	R	<=1	S
24	2016	Serratia marcescens	Serratia marcescens	Negative			none	none	none
25	2016	Klebsiella pneumoniae	Klebsiella pneumoniae	Positive	KPC	repA	blaKPC-3,blaOXA-9,blaSHV-11,blaTEM-1A	ST-258	IncFIA(HI1),IncFII(K),repA	<=4	S					>16	R			>16	R	0.25	S	>32	R	>16	R	0.25/4	S	>8/4	R			>2	R			>1	R	>2	R	<=2	S	0.25	S	>4	R	4	S
26	2016	Klebsiella pneumoniae	Klebsiella pneumoniae	Negative			blaSHV-11, blaOXA-2	ST-258	IncFII(K), IncFIB(K), IncA/C2, IncN3, IncX3	16	S					>16	R			4	SDD	8	I	16	R	>16	R	0.25/4	S	0.5/4	S			>2	R	<=0.25	I	>1	R	0.5	S	4	S	0.25	S	4	R	<=1	S
27	2016	Klebsiella aerogenes	Klebsiella aerogenes	Negative			none	none	ColRNAI
29	2016	Klebsiella pneumoniae	Klebsiella pneumoniae	Negative			blaCTX-M-15,blaOXA-1-like,blaOXA-47-like,blaSHV-28-like,blaTEM-1B	ST-307	IncFIB(Mar),IncFIB(K),IncFII(K),IncHI1B	8	S					>16	R			>16	R	2	S	>32	R	>16	R	1/4	S	>8/4	R			>2	R	<=0.25	I	>1	R	>2	R	>16	R	2	NS	>4	R	>8	R
30	2016	Citrobacter freundii	Citrobacter freundii	Positive	KPC	Col(pWES)	blaCMY-49-like,blaKPC-2,blaKPC-2-like,blaOXA-9	none	IncFIB(K),Col(pWES),ColRNAI, IncF	<=4	S					>16	R			8	SDD	0.25	S	32	R	16	R	0.5/4	S	8/4	R			>2	R	<=0.25	I	>1	R	2	I	>16	R	0.5	S	>4	R	8	I
31	2016	Enterobacter cloacae complex	Enterobacter cloacae	Negative			blaACT-7-like	108	IncFII(pECLA),IncFIB(pENTE01),IncFIB(pECLA),ColRNAI	<=4	S					>16	R			4	SDD	0.5	S	>32	R	>16	R	0.25/4	S	>8/4	R			>2	R	<=0.25	I	1	R	<=0.12	S	4	S	1	NS	>4	R	<=1	S
32	2016	Klebsiella pneumoniae	Klebsiella pneumoniae	Negative			blaDHA-1-like,blaSHV-11-like,blaSHV-12-like	ST-147	IncFIB(K)	<=4	S					>16	R			8	SDD	0.12	S	>32	R	>16	R	8/4	S	>8/4	R			>2	R	<=0.25	I	>1	R	>2	R	4	S	0.5	S	>4	R	<=1	S
33	2016	Klebsiella pneumoniae	Klebsiella pneumoniae	Negative			blaLEN12-like,blaSHV-11,blaSHV-11-like	ST-1898	IncFIB(pKPHS1),IncFIB(K),IncFII(K)	<=4	S					<=2	S			4	SDD	0.25	S	<=1	S	4	S	0.5/4	S	2/4	S			<=0.25	S	<=0.25	I	0.25	S	0.5	S	8	I	1	NS	4	R	<=1	S
35	2016	Enterobacter cloacae complex	Enterobacter cloacae	Negative			blaACT-7-like	none	none	<=4	S					>16	R			16	R	8	I	>32	R	>16	R	1/4	S	>8/4	R			<=0.25	S	<=0.25	I	<=0.12	S	0.25	S	16	R	2	NS	2	R	<=1	S
36	2016	Escherichia coli	Escherichia coli	Negative			blaCTX-M-14	ST-38	none	<=4	S					>16	R			>16	R	0.12	S	>32	R	16	R	0.5/4	S	>8/4	R			>2	R	<=0.25	I	0.5	I	2	I	4	S	0.12	S	4	R	<=1	S
37	2016	Klebsiella pneumoniae	Klebsiella pneumoniae	Negative			blaCTX-M-15,blaCTX-M-15-like,blaOXA-1,blaOXA-1-like,blaSHV-101-like,blaTEM-1B	ST-13	IncFII(K), IncFIB(K)
38	2016	Klebsiella pneumoniae	Klebsiella pneumoniae	Negative			TEM-WT, SHV-WT, CTX-M1-15		IncFIB(K)/IncFII(K)[2], Col440I, IncR	<=4	S					>16	R			>16	R	32	R	>32	R	>16	R	1/4	S	>8/4	R			>2	R	<=0.25	I	>1	R	2	I	>16	R	8	NS	>4	R	>8	R
39	2016	Klebsiella pneumoniae	Klebsiella pneumoniae	Negative			blaSHV-11, blaCTX-M-15, blaTEM-1B	ST-348	IncFII(K), IncFIB(K)	<=4	S					>16	R			>16	R	0.25	S	>32	R	>16	R	0.5/4	S	>8/4	R			<=0.25	S	<=0.25	I	>1	R	0.5	S	4	S	0.5	S	2	R	<=1	S
40	2016	Klebsiella pneumoniae	Klebsiella pneumoniae	Positive	NDM	IncA/C2	blaCMY-4,blaCTX-M-15,blaNDM-1,blaSHV-1,blaTEM-1B,blaTEM-1B-like	ST-231	IncFII(pRSB107),IncFIA,IncFIB(pQil),IncFII(K),IncA/C2,ColRNAI, incF	>32	R					>16	R			>16	R	0.06	S	>32	R	>16	R	0.5/4	S	4/4	I			>2	R			>1	R	>2	R	8	I	0.25	S	>4	R	>8	R
41	2016	Klebsiella pneumoniae	Klebsiella pneumoniae	Positive	KPC	repA	blaKPC-3,blaOXA-1,blaOXA-1-like,blaSHV-11,blaTEM-1B	ST-11	IncR,repA	<=4	S					>16	R			8	SDD	0.12	S	4	R	>16	R	0.5/4	S	>8/4	R			>2	R			>1	R	2	I	<=2	S	0.25	S	2	R	<=1	S
44	2016	Klebsiella pneumoniae	Klebsiella pneumoniae	Positive	NDM	IncF1B(pQIL)	bla NDM-1, blaCTX-M-15,blaOXA-1,blaOXA-9,blaSHV-11-like,blaTEM-1A	ST147	IncFIB(pQil), IncFIB(pKPHS1), IncR	16	S					>16	R			>16	R	1	S	>32	R	>16	R	>32/4	R	>8/4	R			>2	R			>1	R	>2	R	4	S	0.25	S	>4	R	<=1	S
45	2016	Proteus mirabilis	Proteus mirabilis	Negative			blaTEM-1B	none	NA
50	2016	Escherichia coli	Escherichia coli	Positive	NDM	IncFII	blaNDM-5, blaCTX-M1-15, blaTEM-1B	ST-46	IncFII(pRSB107),IncFII,IncFIB(AP001918)	>32	R					>16	R			>16	R	1	S	>32	R	>16	R	>32/4	R	>8/4	R			>2	R			>1	R	>2	R	16	R	0.25	S	>4	R	>8	R
51	2016	Klebsiella pneumoniae	Klebsiella pneumoniae	Positive	KPC	repA	blaCTX-M-15-like,blaCTX-M-96-like,blaKPC-2,blaOXA-1,blaSHV-28,blaTEM-1B,blaTEM-1B-like	ST-15	IncFIA(HI1),IncFII,IncFIB(K),IncR,repA	<=4	S					>16	R			16	R	1	S	>32	R	>16	R	0.5/4	S	8/4	R			>2	R			>1	R	>2	R	>16	R	2	NS	>4	R	>8	R
52	2016	Escherichia coli	Escherichia coli	Positive	KPC		blaCMY-2-like,blaCMY-60-like,blaTEM-1B	ST-2067	p011, Col (MG828)	<=4	S					>16	R			8	SDD	0.25	S	>32	R	>16	R	2/4	S	>8/4	R			>2	R			>1	R	0.5	S	16	R	0.25	S	4	R	<=1	S
53	2016	Enterobacter cloacae complex	Enterobacter cloacae	Negative			blaACT-16-like	none	none	<=4	S					>16	R			4	SDD	0.5	S	>32	R	>16	R	0.5/4	S	4/4	I			0.5	I	<=0.25	I	0.25	S	<=0.12	S	4	S	0.25	S	1	I	<=1	S
54	2016	Enterobacter cloacae complex	Enterobacter cloacae	Negative			blaACT-15	none	IncR,ColRNAI, IncF	<=4	S					>16	R			>16	R	0.5	S	>32	R	>16	R	2/4	S	>8/4	R			<=0.25	S	<=0.25	I	<=0.12	S	0.25	S	4	S	0.25	S	1	I	<=1	S
56	2016	Escherichia coli	Escherichia coli	Positive	KPC	repA	blaCTX-M-27,blaCTX-M-27-like,blaKPC-3,blaKPC-3-like	ST-131	IncFII(pRSB107),IncFIA,IncFIB(AP001918),repA
58	2016	Klebsiella oxytoca/Raoultella ornithinolytica	Klebsiella sp. FDAARGOS_511	Positive	KPC	IncN3 & IncA/C2	blaCARB-2,blaKPC-2,blaKPC-2-like,blaKPC-9-like,blaOXA-9-like,blaOXY-1-7,blaTEM-1A,blaTEM-1A-like	ST-151	IncN3,IncFIA(HI1),IncFII(Y),IncA/C2,ColRNAI, IncN	<=4	S					>16	R			>16	R	0.25	S	>32	R	16	R	0.5/4	S	>8/4	R			<=0.25	S			<=0.12	S	>2	R	4	S	0.25	S	>4	R	8	I
59	2016	Klebsiella pneumoniae	Klebsiella pneumoniae	Positive	KPC	IncFII/InFIB/IncHI1B/IncR	blaCTX-M-15,blaKPC-2,blaKPC-2-like,blaOXA-1,blaSHV-11-like,blaSHV-2-like,blaTEM-1B	ST-258	IncHI1B,IncFIB(K),IncFII(K),IncFII(Y),IncFIB(Mar),IncR	16	S					>16	R			>16	R	0.25	S	>32	R	>16	R	0.5/4	S	>8/4	R			>2	R			>1	R	>2	R	>16	R	0.5	S	>4	R	>8	R
60	2016	Klebsiella pneumoniae	Klebsiella pneumoniae	Negative			blaSHV-1,blaSHV-12,blaSHV-12-like,blaTEM-1B-like	ST-231	IncFII(K),IncR,IncA/C2,ColRNAI	32	I					>16	R			>16	R	8	I	>32	R	>16	R	1/4	S	>8/4	R			>2	R	<=0.25	I	>1	R	2	I	>16	R	8	NS	>4	R	>8	R
61	2016	Escherichia coli	Escherichia coli	Negative			blaCTX-M-3,blaTEM-1B-like	ST-5834	IncFII,IncX2,ColpVC	<=4	S					>16	R			>16	R	0.25	S	>32	R	>16	R	2/4	S	>8/4	R			>2	R	<=0.25	I	>1	R	>2	R	16	R	1	NS	>4	R	<=1	S
64	2016	Enterobacter cloacae complex	Enterobacter cloacae	Negative			blaACT-7-like	894	IncFIB(pHCM2)	<=4	S					>16	R			16	R	1	S	>32	R	>16	R	4/4	S	>8/4	R			<=0.25	S	<=0.25	I	0.25	S	0.25	S	16	R	2	NS	2	R	<=1	S
66	2016	Escherichia coli	Escherichia coli	Positive	NDM	IncFII/IncFIB/IncFIA	blaCTX-M-15-like,blaNDM-5,blaTEM-1B	ST-405	IncFII,IncFIB(AP001918),IncFIA,p0111,Col(MG828), IncF	>32	R					>16	R			>16	R	4	S	>32	R	>16	R	>32/4	R	>8/4	R			>2	R			>1	R	>2	R	>16	R	0.12	S	>4	R	>8	R
69	2016	Enterobacter cloacae complex	Enterobacter hormaechei	Negative			blaACT-15-like,blaTEM-1B	113	IncFII(pECLA),IncFIB(pECLA),ColRNAI	8	S					>16	R			>16	R	0.12	S	>32	R	>16	R	1/4	S	>8/4	R			>2	R	<=0.25	I	>1	R	0.5	S	16	R	4	NS	>4	R	<=1	S
70	2016	Klebsiella pneumoniae	Klebsiella pneumoniae	Negative			blaSHV-1,blaSHV-11-like	ST-48	IncFIB(K),IncFII(K),IncN
71	2016	Klebsiella pneumoniae	Klebsiella pneumoniae	Positive	KPC	IncR/IncFII(Y)	blaKPC-3-like,blaKPC-9-like,blaSHV-11,blaSHV-12-like	ST-258	IncFII(Y),IncR	>32	R					>16	R			>16	R	16	R	>32	R	>16	R	2/4	S	>8/4	R			>2	R			>1	R	>2	R	4	S	0.5	S	>4	R	>8	R
73	2016	Enterobacter cloacae complex	Enterobacter hormaechei	Positive			blaACT-14-like,blaKPC-3,blaKPC-3-like,blaSHV-12,blaTEM-1B	316	IncHI2A,IncHI2,TrfA,repA	<=8	S	>16	R	>16/8	R	>16	R	>16	R	16	R	0.5	S			>16	R	0.5/4	S	8/4	R	32	R	0.5	I			>1	R	1	S			0.5	S	2	R	>8	R
74	2016	Klebsiella pneumoniae	Klebsiella pneumoniae	Positive	KPC	repA	blaCTX-M-15,blaKPC-2,blaSHV-28,blaTEM-1B	ST-15	IncFII,IncFIB(K),repA	<=4	S					>16	R			8	SDD	1	S	>32	R	16	R	0.25/4	S	4/4	I			>2	R			>1	R	>2	R	>16	R	2	NS	>4	R	<=1	S
75	2016	Klebsiella pneumoniae	Klebsiella pneumoniae	Positive	KPC	repA	blaCTX-M-15,blaCTX-M-15-like,blaKPC-2,blaOXA-1,blaSHV-28-like,blaTEM-1B,blaTEM-1B-like	ST-15	IncFIA(HI1),IncFII,IncFIB(K),IncR,repA	<=4	S					>16	R			16	R	1	S	>32	R	>16	R	0.25/4	S	8/4	R			>2	R			>1	R	>2	R	>16	R	2	NS	>4	R	>8	R
80	2016	Enterobacter cloacae complex	Enterobacter hormaechei	Positive	KPC	repA	blaACT-14-like,blaKPC-3,blaKPC-3-like,blaSHV-12,blaTEM-1B	316	IncHI2A,IncHI2,TrfA,repA	<=8	S	>16	R	>16/8	R	>16	R	>16	R	8	SDD	0.25	S			>16	R	0.5/4	S	8/4	R	32	R	0.5	I			>1	R	1	S			0.5	S	2	R	>8	R
84	2016	Klebsiella pneumoniae	Klebsiella pneumoniae	Positive	KPC	repA	blaCTX-M-15, blaSHV-28, blaTEM-1B, blaKPC-2	ST-15	IncFIB(K)[2], repA[2], IncFII	<=4	S					>16	R			>16	R	2	S	>32	R	>16	R	0.25/4	S	>8/4	R			>2	R			>1	R	>2	R	>16	R	2	NS	>4	R	<=1	S
85	2016	Klebsiella pneumoniae	Klebsiella pneumoniae	Positive	KPC	repA	blaKPC-3,blaKPC-3-like,blaOXA-9,blaSHV-11-like,blaTEM-1A	ST-273	IncFIA(HI1),IncFII(K),IncR,repA,ColRNAI	32	I					>16	R			16	R	0.25	S	16	R	>16	R	2/4	S	>8/4	R			>2	R			>1	R	>2	R	<=2	S	0.25	S	>4	R	<=1	S
86	2016	Enterobacter cloacae complex	Enterobacter hormaechei	Negative			blaACT-15-like	none	N/A	<=8	S	>16	R	>16/8	R	>16	R	>16	R	8	SDD	0.12	S			>16	R	2/4	S	>8/4	R	>32	R	<=0.25	S	<=0.25	I	<=0.12	S	<=0.5	S			0.25	S	8	R	<=2	S
88	2016	Pantoea species	Pantoea species	Positive	KPC	repA	blaKPC-3,blaKPC-3-like,blaTEM-1B,blaTEM-1B-like		ColE10,repA,ColRNAI	<=8	S	>16	R	>16/8	R	>16	R	>16	R	>16	R	4	S			>16	R	2/4	S	>8/4	R	32	R	<=0.25	S			0.5	I	>4	R			0.25	S	>8	R	<=2	S
90	2016	Citrobacter freundii complex	Citrobacter freundii	Negative			blaCMY-48	none	IncFIB(K)	<=8	S	>16	R	>16/8	R	8	I	>16	R	<=2	S	<=0.03	S			16	R	0.25/4	S	0.5/4	S	32	R	<=0.25	S	<=0.25	I	<=0.12	S	4	R			0.12	S	>8	R	<=2	S
93	2016	Klebsiella pneumoniae	Klebsiella pneumoniae	Positive	KPC	IncR	blaKPC-2, blaSHV-11, blaOXA-9, blaTEM-1A	ST-258	IncFIB(K), IncX3[2], IncFII(K), ColRNAI, ColRNAI[2],IncR[3]	>32	R					>16	R			>16	R	1	S	>32	R	>16	R	1/4	S	>8/4	R			>2	R			>1	R	>2	R	4	S	0.5	S	>4	R	>8	R
94	2016	Klebsiella pneumoniae	Klebsiella pneumoniae	Positive	KPC	repA	blaKPC-3-like,blaSHV-11,blaSHV-12-like,blaTEM-1B	ST-258	IncHI1B,IncFIB(K),IncFII(K),IncFIB(Mar),IncX3,repA,ColRNAI	16	S					>16	R			>16	R	0.25	S	>32	R	>16	R	2/4	S	>8/4	R			>2	R	<=0.25	I	>1	R	>2	R	4	S	4	NS	>4	R	<=1	S
95	2016	Klebsiella aerogenes	Klebsiella aerogenes	Negative			none	none	IncFII(pCRY),ColE10	<=8	S	<=8	S	<=4/2	S	<=1	S	>16	R	8	SDD	0.25	S			<=1	S	4/4	S	>8/4	R	<=0.5	S	>2	R	<=0.25	I	>1	R	1	S			4	NS	8	R	<=2	S
99	2016	Enterobacter cloacae complex	Enterobacter cloacae	Negative			none	Unknown ST	IncFIA(HI1),IncFII(pECLA)
100	2016	Escherichia coli	Escherichia coli	Positive	KPC	repA	blaKPC-3,blaOXA-9-like,blaTEM-1A,blaTEM-1B,blaTEM-1B-like	ST-131	IncFII(pRSB107),IncFIA,Col8282,IncR,IncX4,repA,ColRNAI	>32	R	>16	R	>16/8	R	>16	R	>16	R	8	SDD	1	S			>16	R	0.5/4	S	1/4	S	32	R	>2	R	<=0.25	I	>1	R	2	I			0.25	S	4	R	<=2	S
101	2016	Klebsiella pneumoniae	Klebsiella pneumoniae	Positive	KPC	repA	blaKPC-3,blaOXA-9-like,blaSHV-11-like,blaTEM-1B,blaTEM-1B-like	ST-11	IncFII(pCRY),IncR,repA,ColRNAI	16	S	>16	R	>16/8	R	>16	R	>16	R	>16	R	0.12	S	32	R	>16	R	2/4	S	>8/4	R	>32	R	1	R	>4	R	>1	R	>4	R	4	S	0.25	S	>4	R	>8	R
102	2016	Escherichia coli	Escherichia coli	Positive	NDM	IncX3	blaCMY-42,blaNDM-5,blaTEM-1B,blaTEM-1B-like	ST-448	IncFII(pRSB107),IncFII,IncI1,IncFIB(AP001918),IncFIA,IncX3,IncQ1,ColpVC, IncI1, IncF	<=8	S	>16	R	>16/8	R	16	R	>16	R	>16	R	4	S			>16	R	>32/4	R	>8/4	R	>32	R	>2	R	<=0.25	I	>1	R	>4	R			0.12	S	>4	R	>8	R
103	2016	Escherichia coli	Escherichia coli	Negative			blaTEM-1B	ST-131	IncFII(pRSB107),IncFIA,IncFII(pHN7A8)
104	2016	Klebsiella pneumoniae	Klebsiella pneumoniae	Positive	KPC	IncR	blaKPC-2,blaOXA-9-like,blaSHV-11,blaSHV-11-like,blaTEM-1A-like	ST-258	IncFIB(Mar),IncFIB(K),IncFII(K),IncHI1B,IncFII(Y),IncR,IncX3	16	S					>16	R			>16	R	1	S	>32	R	>16	R	0.5/4	S	>8/4	R			>2	R	<=0.25	I	>1	R	>2	R	8	I	1	NS	>4	R	>8	R
107	2016	Klebsiella pneumoniae	Klebsiella pneumoniae	Negative			blaCTX-M-14b,blaCTX-M-14b-like,blaDHA-1-like,blaSHV-11-like,blaTEM-1B	ST-37	IncHI1B,IncFIB(Mar),IncQ1	>32	R					>16	R			>16	R	0.25	S	>32	R	>16	R	2/4	S	>8/4	R			>2	R	<=0.25	I	>1	R	1	S	>16	R	0.5	S	>4	R	>8	R
109	2016	Enterobacter cloacae complex	Enterobacter cloacae	Negative			blaACT-16-like	none	none	<=8	S	>16	R	>16/8	R	>16	R	>16	R	8	SDD	0.5	S			>16	R	0.5/4	S	>8/4	R	>32	R	<=0.25	S	<=0.25	I	<=0.12	S	1	S			0.12	S	>8	R	<=2	S
112	2016	Enterobacter cloacae complex	Enterobacter cloacae	Negative			blaACT-7-like,blaSHV-12	66	IncHI2A,IncHI2,TrfA,ColRNAI	<=8	S	>16	R	>16/8	R	>16	R	>16	R	>16	R	0.5	S			>16	R	2/4	S	>8/4	R	>32	R	0.5	I	<=0.25	I	>1	R	<=0.5	S			0.5	S	8	R	<=2	S
113	2016	Enterobacter cloacae complex	Enterobacter cloacae	Negative			blaACT-5-like	102	ColRNAI	<=8	S	>16	R	>16/8	R	>16	R	>16	R	16	R	1	S			>16	R	4/4	S	>8/4	R	>32	R	<=0.25	S	<=0.25	I	0.25	S	2	I			1	NS	>8	R	<=2	S
116	2016	Klebsiella pneumoniae	Klebsiella pneumoniae	Negative						16	S					>16	R			>16	R	4	S	>32	R	>16	R	>32/4	R	>8/4	R			>2	R	<=0.25	I	>1	R	>2	R	16	R	1	NS	>4	R	<=1	S
117	2016	Klebsiella pneumoniae	Klebsiella pneumoniae	Negative			blaSHV-11-like	ST-37	No plasmids	>32	R					>16	R			>16	R	0.12	S	>32	R	>16	R	<=0.12/4	S	2/4	S			>2	R	<=0.25	I	<=0.12	S	1	S	16	R	0.25	S	>4	R	>8	R
121	2016	Klebsiella pneumoniae	Klebsiella pneumoniae	Positive	KPC		blaCTX-M-15,blaOXA-1,blaSHV-28,blaTEM-1B	ST-15	IncFIA(HI1),IncFII,IncFIB(K),IncR	8	S					>16	R			>16	R	8	I	>32	R	>16	R	0.25/4	S	>8/4	R			>2	R	>4	R	1	R	>2	R	<=2	S	0.12	S	>4	R	>8	R
123	2016	Citrobacter freundii complex	Citrobacter freundii	Positive			none		IncFIB(pB171),IncFII(Yp),IncA/C2	32	I	>16	R	>16/8	R	16	R	>16	R	<=2	S	0.06	S			>16	R	0.5/4	S	4/4	I	32	R	>2	R	<=0.25	I	>1	R	<=0.5	S			0.5	S	8	R	>8	R
125	2016	Klebsiella pneumoniae	Klebsiella pneumoniae	Positive	KPC	repA	blaKPC-3,blaKPC-3-like,blaSHV-26	ST-592	IncFIB(K),IncN,IncHI1B,repA,ColRNAI	<=4	S					>16	R			>16	R	0.12	S	>32	R	>16	R	0.5/4	S	>8/4	R			1	R	<=0.25	I	>1	R	>2	R	<=2	S	0.25	S	>4	R	<=1	S
127	2016	Citrobacter freundii complex	Citrobacter freundii	Positive	KPC	repA	blaCMY-48,blaKPC-3,blaKPC-3-like,blaTEM-1B,blaTEM-1B-like		IncFIB(pLF82),IncFIB(pB171),IncFIB(pHCM2),repA, IncF	<=8	S	>16	R	>16/8	R	>16	R	>16	R	>16	R	<=0.03	S			>16	R	0.25/4	S	8/4	R	>32	R	>2	R	<=0.25	I	>1	R	4	R			1	NS	8	R	<=2	S
133	2016	Klebsiella pneumoniae	Klebsiella pneumoniae	Negative			blaCTX-M-2,blaLEN12-like,blaOXA-2	ST-258	IncFIB(K),IncFII(K),IncN,IncX3,IncA/C2,ColRNAI, IncI1
134	2016	Klebsiella pneumoniae	Klebsiella pneumoniae	Positive	KPC	IncR	blaKPC-2,blaKPC-2-like,blaSHV-11	ST-258	IncFII(Y),IncR	16	S					>16	R			>16	R	0.25	S	>32	R	>16	R	1/4	S	>8/4	R			>2	R	<=0.25	I	>1	R	>2	R	4	S	0.25	S	>4	R	<=1	S
139	2017	Klebsiella pneumoniae	Klebsiella pneumoniae	Positive	KPC	IncFIB(pQil)/IncFII(K)	blaKPC-2,blaOXA-9-like,blaSHV-11,blaSHV-11-like,blaTEM-1A-like	ST-258	IncFIB(pQil),IncFIB(K),IncFII(K),IncX3	32	I	>16	R	>16/8	R	>16	R	>16	R	>16	R	1	S	>32	R	>16	R	1/4	S	>8/4	R	>32	R	>2	R	<=0.25	I	>1	R	>2	R	>16	R	0.5	S	>4	R	<=1	S
140	2017	Klebsiella pneumoniae	Klebsiella pneumoniae	Positive	KPC	Contig 10	blaKPC-3,blaOXA-9,blaSHV-11,blaSHV-12,blaTEM-1A	ST-258	IncFIA(HI1),IncFIB(K),IncFII(K),IncFII(Yp)	8	S	>16	R	>16/8	R	>16	R	>16	R	>16	R	0.5	S	>32	R	>16	R	1/4	S	>8/4	R	>32	R	>2	R	<=0.25	I	>1	R	>2	R	4	S	0.5	S	>4	R	4	S
141	2017	Escherichia coli	Escherichia coli	Negative			blaCTX-M-15,blaOXA-1	ST-648	IncFII(pRSB107),IncFII,IncFIB(AP001918),IncFIA,Col(BS512),ColRNAI,Col156,Col(MG828)	<=8	S	>16	R	>16/8	R	>16	R	>16	R	>16	R	0.5	S			16	R	0.5/4	S	>8/4	R	>32	R	>2	R	<=0.25	I	>1	R	<=0.5	S			0.12	S	4	R	>8	R
142	2017	Escherichia coli	Escherichia coli	Positive						>32	R	>16	R	>16/8	R	>16	R	>16	R	>16	R	0.5	S			>16	R	0.5/4	S	>8/4	R	>32	R	>2	R	<=0.25	I	>1	R	4	R			0.12	S	>8	R	<=2	S
144	2017	Enterobacter cloacae complex	Enterobacter kobei	Negative			none	ST-125	IncFII(pECLA),IncFIB(K),ColRNAI, IncF	<=8	S	>16	R	>16/8	R	>16	R	>16	R	<=2	S	4	S			>16	R	1/4	S	4/4	I	>32	R	<=0.25	S	<=0.25	I	<=0.12	S	1	S			1	NS	4	R	<=2	S
145	2017	Enterobacter cloacae complex	Enterobacter cloacae	Negative			blaACT-1-like	24	IncFIA(HI1),IncFII(pECLA),IncFIB(pECLA),ColRNAI	<=8	S	>16	R	>16/8	R	>16	R	>16	R	<=2	S	8	I			>16	R	1/4	S	>8/4	R	>32	R	<=0.25	S	<=0.25	I	<=0.12	S	<=0.5	S			0.25	S	2	R	<=2	S
147	2017	Klebsiella pneumoniae	Klebsiella pneumoniae	Positive	NDM+OXA-181	Contig 35	blaCMY-4,blaCTX-M-15-like,blaNDM-1,blaOXA-181,blaSHV-1-like	Unknown ST	IncFII(pRSB107),IncFIA,IncFIB(pQil),IncFII(K),IncA/C2,ColKP3,ColRNAI	>32	R					>16	R			>16	R	4	S	>32	R	>16	R	>32/4	R	>8/4	R			>2	R	>4	R	>1	R	>2	R	8	I	1	NS	>4	R	>8	R
149	2017	Enterobacter cloacae complex	Enterobacter hormaechei	Positive	KPC	IncL/M(pMU407)	blaACT-7-like,blaKPC-2,blaKPC-2-like,blaOXA-1	461	IncFIB(pQil),IncFII(Yp),IncL/M(pMU407),ColRNAI	<=8	S	>16	R	>16/8	R	>16	R	>16	R	>16	R	<=0.03	S			16	R	0.5/4	S	>8/4	R	>32	R	1	R	<=0.25	I	1	R	>4	R			0.5	S	>8	R	>8	R
152	2017	Klebsiella pneumoniae	Klebsiella pneumoniae	Negative			blaOXA-1, blaTEM-1B	ST-405	IncF	<=8	S	>16	R	>16/8	R	<=1	S	>16	R	8	SDD	<=0.03	S			<=1	S	0.25/4	S	0.12/4	S	<=0.5	S	>2	R	<=0.25	I	>1	R	<=0.5	S			2	NS	4	R	>8	R
158	2016	Serratia marcescens	Serratia marcescens	Negative			none	none	none	<=8	S	>16	R	>16/8	R	16	R	>16	R	8	SDD	0.12	S			4	S	1/4	S	4/4	I	>32	R	<=0.25	S	>4	R	0.5	I	2	I			1	NS	8	R	4	S
161	2016	Enterobacter cloacae complex	Enterobacter cloacae	Negative			blaACT-16-like	none	IncFII(pECLA),IncFIB(pECLA)	<=8	S	>16	R	>16/8	R	>16	R	>16	R	>16	R	0.12	S			>16	R	1/4	S	>8/4	R	>32	R	1	R	<=0.25	I	>1	R	>4	R			1	NS	>8	R	<=2	S
162	2016	Klebsiella pneumoniae	Klebsiella pneumoniae	Positive	KPC	repA	blaKPC-3,blaOXA-2,blaOXA-2-like,blaSHV-11,blaTEM-1B-like	ST-340	IncFII(pKPX1),IncR,IncA/C2,repA	32	I					>16	R			>16	R	2	S	>32	R	>16	R	1/4	S	>8/4	R			>2	R	>4	R	>1	R	>2	R	8	I	0.25	S	>4	R	>8	R
165	2016	Klebsiella aerogenes	Klebsiella aerogenes	Negative			none	none	N/A	<=8	S	>16	R	>16/8	R	>16	R	>16	R	16	R	16	R			>16	R	4/4	S	>8/4	R	>32	R	<=0.25	S	<=0.25	I	0.5	I	>4	R			8	NS	>8	R	4	S
280	2016	Klebsiella pneumoniae	Klebsiella pneumoniae	Positive	KPC	IncR & chromosome	blaKPC-2,blaOXA-9-like,blaSHV-12,blaTEM-1A-like	ST-258	IncFIB(K),IncFII(K),IncR	32	I					>16	R			>16	R	8	I	>32	R	>16	R	1/4	S	>8/4	R			>2	R	>4	R	>1	R	>2	R	4	S	1	NS	>4	R	>8	R
283	2016	Klebsiella pneumoniae	Klebsiella pneumoniae	Positive	KPC	ColRNAI	blaKPC-3,blaKPC-3-like,blaSHV-11	ST-111	IncFIB(K),IncR,ColRNAI	<=4	S					>16	R			>16	R	2	S	16	R	>16	R	0.5/4	S	>8/4	R			<=0.25	S	<=0.25	I	<=0.12	S	>2	R	<=2	S	0.25	S	>4	R	<=1	S
166	2017	Klebsiella pneumoniae	Klebsiella pneumoniae	Positive	KPC	repA	blaKPC-3,blaKPC-3-like,blaSHV-11	ST-340	IncFII(pKPX1),IncFIB(K),IncFII(K),IncN,IncR,repA,ColRNAI	<=4	S					>16	R			8	SDD	8	I	8	R	>16	R	1/4	S	>8/4	R			>2	R	<=0.25	I	>1	R	>2	R	>16	R	0.5	S	>4	R	>8	R
167	2017	Klebsiella pneumoniae	Klebsiella pneumoniae	Positive	KPC	IncR	blaCTX-M-15,blaKPC-2,blaKPC-9-like,blaSHV-11	ST-258	IncFIB(K),IncFII(K),IncFII(Y),IncR	16	S					>16	R			16	R	0.12	S	>32	R	>16	R	1/4	S	>8/4	R			>2	R	<=0.25	I	>1	R	>2	R	>16	R	0.25	S	>4	R	>8	R
168	2017	Klebsiella pneumoniae	Klebsiella pneumoniae	Positive	KPC	repA	blaKPC-3-like,blaSHV-99-like,blaTEM-1B	ST-323	IncFIB(K),repA	<=8	S	>16	R	>16/8	R			>16	R	>16	R	0.06	S			>16	R	2/4	S	>8/4	R	>32	R	<=0.25	S	<=0.25	I	<=0.12	S	>4	R			0.25	S	>8	R
169	2017	Klebsiella pneumoniae	Klebsiella pneumoniae	Positive	KPC	IncN	blaKPC-3,blaSHV-11-like,blaSHV-12-like	ST-258	IncFIB(K),IncFII(K),IncN,IncFII(Y),IncX3,ColRNAI	16	S					>16	R			>16	R	8	I	32	R	>16	R	<=0.12/4	S	>8/4	R			>2	R	<=0.25	I	>1	R	2	I	4	S	0.5	S	4	R	<=1	S
170	2017	Klebsiella pneumoniae	Klebsiella pneumoniae	Positive	KPC	repA	blaKPC-2,blaSHV-101-like,blaTEM-1B	ST-13	IncFIB(K),IncFII(K),IncX6,repA,ColRNAI	<=4	S					>16	R			<=2	S	2	S	4	R			0.25/4	S	4/4	I			0.5	I	<=0.25	I	0.25	S	2	I	<=2	S	0.25	S	4	R	<=1	S
172	2017	Klebsiella pneumoniae	Klebsiella pneumoniae	Positive	KPC	repA	blaCTX-M-15,blaKPC-3,blaSHV-1,blaTEM-1B,blaTEM-1B-like	ST-16	IncFIB(K),IncFII(K),repA	32	I					>16	R			16	R	0.25	S	>32	R	>16	R	0.5/4	S	>8/4	R			>2	R	<=0.25	I	>1	R	2	I	4	S	0.25	S	2	R	<=1	S
173	2017	Escherichia coli	Escherichia coli	Positive	blaOXA-181	IncX3, ColKP3	blaCTX-M-15,blaOXA-181,blaOXA-181-like,blaTEM-1B,blaTEM-1B-like	ST-38	ColRNAI, Col(BS512), Col(MG828), Col156, IncX, Col8282, IncQ, ColKP3, IncI, IncF	<=8	S	>16	R	>16/8	R	>16	R	>16	R	>16	R	0.12	S			>16	R	0.25/4	S	>8/4	R	>32	R	>2	R	<=0.25	I	0.25	S	<=0.5	S			0.06	S	4	R	<=2	S
174	2017	Escherichia coli	Escherichia coli	Positive	KPC	repA	blaKPC-3, blaTEM-1B	ST-131	IncFII(pRSB107),IncFIA,IncFIB(AP001918),Col156,repA	<=4	S					>16	R			>16	R	0.5	S	>32	R	>16	R	2/4	S	>8/4	R			>2	R	>4	R	>1	R	>2	R	16	R	0.25	S	>4	R	>8	R
175	2017	Enterobacter cloacae complex	Enterobacter cloacae	Positive	KPC	Contig 13	blaACT-15,blaKPC-2,blaKPC-2-like,blaSHV-2,blaSHV-2-like	536	IncHI1A(CIT),IncHI1B(CIT),IncFIB(K),ColRNAI, IncF, IncHI1	<=8	S	>16	R	>16/8	R	>16	R	>16	R	16	R	2	S			>16	R	1/4	S	>8/4	R	32	R	>2	R	<=0.25	I	>1	R	2	I			4	NS	4	R	8	I
176	2017	Enterobacter cloacae complex	Enterobacter hormaechei	Positive	KPC	repA	blaACT-7-like,blaKPC-3,blaSHV-30-like,blaTEM-1B,blaTEM-1B-like	116	IncFII(pECLA),IncFIB(pECLA),IncL/M(pMU407),repA,ColRNAI, IncF	<=8	S	>16	R	>16/8	R	>16	R	>16	R	16	R	0.06	S			>16	R	1/4	S	>8/4	R	>32	R	2	R	<=0.25	I	>1	R	4	R			0.5	S	8	R	8	I
177	2017	Enterobacter cloacae complex	Enterobacter hormaechei	Positive	KPC	IncF!A(HI1) & contig 13	blaACT-7-like,blaKPC-3,blaKPC-3-like,blaOXA-9-like,blaTEM-1A-like		IncFIA(HI1), ColRNAI, IncF	<=8	S	>16	R	>16/8	R	>16	R	>16	R	16	R	0.06	S			>16	R	2/4	S	>8/4	R	>32	R	>2	R	<=0.25	I	>1	R	2	I			1	NS	4	R	8	I
181	2017	Enterobacter cloacae complex	Enterobacter cloacae	Negative			blaACT-7-like,blaCTX-M-27	177	IncFIA(HI1)	<=8	S	>16	R	>16/8	R	>16	R	>16	R	>16	R	0.5	S			>16	R	1/4	S	>8/4	R	>32	R	>2	R	<=0.25	I	>1	R	1	S			1	NS	4	R	<=2	S
185	2017	Klebsiella pneumoniae	Klebsiella pneumoniae	Positive	NDM+OXA-181	IncA/ C2 (NDM) & ColKP3 (OXA-181)	blaCMY-2-like,blaCMY-4-like,blaCTX-M-15,blaNDM-1,blaNDM-1-like,blaOXA-181,blaSHV-1-like,blaTEM-1B		IncFIB(pQil),IncFII(K),IncA/C2,ColKP3,ColRNAI, IncF	>32	R					>16	R			>16	R	4	S	>32	R	>16	R	>32/4	R	>8/4	R			>2	R	<=0.25	I	>1	R	>2	R	8	I	1	NS	>4	R	>8	R
187	2017	Citrobacter freundii complex	Citrobacter freundii	Positive			blaCMY-65		TrfA	<=8	S	>16	R	>16/8	R	>16	R	>16	R	>16	R	2	S			>16	R	0.5/4	S	0.5/4	S	>32	R	1	R	<=0.25	I	<=0.12	S	>4	R			0.25	S	>8	R	<=2	S
190	2017	Klebsiella pneumoniae	Klebsiella pneumoniae	Negative			blaCTX-M-15,blaSHV-11-like,blaTEM-1B	ST-348	IncFIB(K),IncFII(K)	<=8	S	>16	R	>16/8	R	>16	R	>16	R	>16	R	0.5	S			>16	R	1/4	S	2/4	S	>32	R	>2	R	<=0.25	I	>1	R	<=0.5	S			2	NS	4	R	<=2	S
194	2017	Klebsiella pneumoniae	Klebsiella pneumoniae	Negative			blaSHV-99-like	ST-530	ColRNAI	<=8	S	>16	R	>16/8	R	<=1	S	>16	R	8	SDD	0.25	S			8	I	4/4	S	8/4	R	<=0.5	S	2	R	<=0.25	I	0.5	I	4	R			0.5	S	4	R	<=2	S
196	2017	Klebsiella pneumoniae	Klebsiella pneumoniae	Positive	KPC	IncR	blaKPC-2,blaKPC-2-like,blaOXA-9-like,blaSHV-11,blaTEM-1A-like	ST-258	IncFIB(K),IncFII(K),IncFII(Y),IncX3,IncR	32	I	>16	R	>16/8	R	>16	R	>16	R	8	SDD	2	S	32	R	>16	R	1/4	S	>8/4	R	>32	R	>2	R	>4	R	>1	R	>2	R	<=2	S	0.5	S	>4	R	>8	R
204	2017	Enterobacter cloacae complex	Enterobacter cloacae	Negative			blaACT-7-like	68	ColRNAI	<=8	S	>16	R	>16/8	R	>16	R	>16	R	8	SDD	1	S			>16	R	2/4	S	>8/4	R	>32	R	<=0.25	S	<=0.25	I	<=0.12	S	2	I			0.25	S	>4	R	<=2	S
208	2017	Enterobacter cloacae complex	Enterobacter cloacae	Negative			blaACT-4-like	807	IncFIA(HI1),IncFIB(K),Col(MGD2),ColRNAI	<=8	S	>16	R	>16/8	R	>16	R	>16	R	8	SDD	2	S			>16	R	8/4	S	>8/4	R	>32	R	<=0.25	S	<=0.25	I	<=0.12	S	>2	R			1	NS	>4	R	<=2	S
211	2017	Klebsiella pneumoniae	Klebsiella pneumoniae	Negative			blaCTX-M-33,blaOXA-1,blaSHV-38-like,blaTEM-1B	ST-983	IncFIB(K),IncN	<=8	S	>16	R	>16/8	R	>16	R	>16	R	>16	R	0.5	S			>16	R	2/4	S	>8/4	R	>32	R	>2	R	<=0.25	I	>1	R	>4	R			0.5	S	>8	R	<=2	S
215	2017	Klebsiella pneumoniae	Klebsiella pneumoniae	Negative			blaCTX-M-15,blaSHV-28	ST-15	IncFII,IncFIB(K),IncN,ColRNAI,ColpVC,Col(MG828)	<=4	S					>16	R			>16	R	2	S	>32	R	>16	R	0.25/4	S	4/4	I			>2	R	<=0.25	I	>1	R	2	I	>16	R	1	NS	>4	R	<=1	S
221	2017	Hafnia alvei	Hafnia alvei	Negative			blaACC-3-like		ColE10	<=8	S	>16	R	>16/8	R	16	R	>16	R	16	R	2	S			>16	R	2/4	S	>8/4	R	>32	R	<=0.25	S	>4	R	<=0.12	S	<=0.5	S			1	NS	4	R	<=2	S
228	2017	Klebsiella pneumoniae	Klebsiella pneumoniae	Negative			blaCTX-M-15,blaSHV-1	ST-151	IncFII,IncFIB(AP001918),IncFIA,IncFII(K),IncR,ColRNAI	<=4	S					>16	R			>16	R	0.5	S	>32	R	>16	R	1/4	S	>8/4	R			<=0.25	S	<=0.25	I	0.5	I	>2	R	16	R	1	NS	>4	R	<=1	S
232	2017	Escherichia coli	Escherichia coli	Negative			blaCTX-M-15,blaOXA-1,blaTEM-1B	ST-131	IncFII,IncFIA,Col(BS512),Col8282,ColpVC,Col(MG828)	16	S	>16	R	>16/8	R	>16	R	>16	R	>16	R	1	S			>16	R	0.25/4	S	4/4	I	>32	R	>2	R	<=0.25	I	>1	R	1	S			0.25	S	>8	R	>8	R
233	2017	Klebsiella aerogenes	Klebsiella aerogenes	Negative			none	none	none	<=8	S	>16	R	>16/8	R	>16	R	>16	R	4	SDD	1	S			>16	R	0.25/4	S	4/4	I	>32	R	<=0.25	S	<=0.25	I	>1	R	<=0.5	S			0.25	S	2	R	<=2	S
235	2017	Klebsiella pneumoniae	Klebsiella pneumoniae	Negative			blaLEN12-like,blaOXA-1	ST-16	IncFIB(pKPHS1),IncFII(K)	8	S					>16	R			>16	R	1	S	>32	R	>16	R	2/4	S	4/4	I			>2	R	>4	R	>1	R	2	I	>16	R	4	NS	>4	R	<=1	S
240	2017	Klebsiella pneumoniae	Klebsiella pneumoniae	Positive	KPC	IncN	blaKPC-3,blaLEN12-like,blaSHV-1-like,blaSHV-11-like,blaTEM-1B	ST-48	IncFIB(K),IncFII(K),IncN,ColRNAI	<=4	S					>16	R			>16	R	16	R	>32	R	>16	R	8/4	S	>8/4	R			2	R	<=0.25	I	>1	R	>2	R	16	R	0.25	S	>4	R	<=1	S
243	2017	Citrobacter freundii complex	Citrobacter freundii	Positive	KPC		blaCMY-110-like,blaKPC-3,blaTEM-1B	Unknown ST	IncHI1A(CIT),IncHI1B(CIT),IncR,IncHI1, IncN
246	2017	Proteus vulgaris group	Proteus vulgaris	Positive	KPC	IncN	blaKPC-3,blaTEM-1B,hugA-like	none	IncN,Col3M, IncHI2
247	2017	Klebsiella aerogenes	Klebsiella aerogenes	Negative			none	none	ColRNAI	<=8	S	>16	R	>16/8	R	>16	R	>16	R	16	R	1	S			>16	R	4/4	S	>8/4	R	>32	R	<=0.25	S	<=0.25	I	<=0.12	S	>4	R			0.25	S	>8	R	<=2	S
249	2017	Escherichia coli	Escherichia coli	Negative			blaTEM-1B	ST-349	IncFII,IncFIB(AP001918),IncQ1	<=8	S	>16	R	>16/8	R	<=1	S	>16	R	8	SDD	0.12	S			2	S	1/4	S	1/4	S	<=0.5	S	<=0.25	S	<=0.25	I	<=0.12	S	2	I			0.12	S	>8	R	<=2	S
251	2017	Enterobacter cloacae complex	Enterobacter cloacae	Negative			blaACT-7-like	none	none	<=8	S	>16	R	>16/8	R	>16	R	>16	R	4	SDD	0.25	S			>16	R	1/4	S	>8/4	R	>32	R	<=0.25	S	<=0.25	I	<=0.12	S	<=0.5	S			0.5	S	2	R	<=2	S
257	2017	Klebsiella pneumoniae	Klebsiella pneumoniae	Positive	KPC	repA	blaKPC-3,blaKPC-3-like,blaSHV-26,blaSHV-30-like,blaTEM-1B	ST-34	IncFIB(K),IncFII(K),IncL/M(pMU407),repA,ColRNAI	<=4	S					>16	R			4	SDD	0.12	S	16	R	>16	R	0.5/4	S	>8/4	R			1	R	<=0.25	I	>1	R	1	S	<=2	S	0.25	S	2	R	8	I
260	2017	Klebsiella pneumoniae	Klebsiella pneumoniae	Positive	KPC	repA	blaKPC-3,blaSHV-11-like,blaSHV-12,blaSHV-31-like,blaTEM-1B	ST-258	IncFIB(K),IncFII(K),IncN,IncX3,ColRNAI	16	S					>16	R			16	R	4	S	>32	R	>16	R	1/4	S	>8/4	R			>2	R	<=0.25	I	>1	R	>2	R	4	S	0.5	S	>4	R	<=1	S
261	2017	Klebsiella pneumoniae	Klebsiella pneumoniae	Positive	KPC	repA	blaCTX-M-15,blaKPC-2,blaOXA-1-like,blaSHV-28,blaTEM-1B,blaTEM-1B-like	ST-307	IncHI1B,IncFIB(K),IncFII(K),IncFIB(Mar),repA	<=4	S					>16	R			16	R	0.25	S	>32	R	>16	R	0.5/4	S	4/4	I			>2	R	<=0.25	I	>1	R	0.5	S	>16	R	2	NS	1	I	<=1	S
262	2017	Klebsiella pneumoniae	Klebsiella pneumoniae	Positive	KPC	repA	blaCTX-M-15,blaKPC-3,blaKPC-3-like,blaOXA-1,blaSHV-110,blaTEM-1B-like	ST-442	IncFIB(K),IncN,IncHI1B,repA,ColRNA1	<=4	S					>16	R			8	SDD	0.25	S	>32	R	>16	R	2/4	S	>8/4	R			>2	R	<=0.25	I	1	R	2	I	<=2	S	0.25	S	2	R	>8	R
263	2017	Klebsiella pneumoniae	Klebsiella pneumoniae	Positive			blaKPC-2,blaSHV-26,blaTEM-1A	ST-1380	NA	<=4	S					>16	R			<=2	S	0.12	S	4	R	16	R	1/4	S	>8/4	R			<=0.25	S	<=0.25	I	<=0.12	S	2	I	<=2	S	0.25	S	4	R	<=1	S
266	2017	Enterobacter cloacae complex	Enterobacter cloacae	Negative			blaACT-4-like	none	none	<=8	S	>16	R	>16/8	R	>16	R	>16	R	<=2	S	4	S			>16	R	2/4	S	8/4	R	>32	R	0.5	I	>4	R	>1	R	<=0.5	S			4	NS	4	R	<=2	S
268	2017	Klebsiella pneumoniae	Klebsiella pneumoniae	Positive	KPC	Contig 9	blaKPC-3,blaKPC-3-like,blaOXA-9,blaSHV-11,blaSHV-12-like,blaTEM-1A	Unknown ST	IncFIA(HI1),IncFII(K),IncI2,IncA/C2,ColRNAI	8	S					>16	R			>16	R	1	S	>32	R	>16	R	2/4	S	>8/4	R			>2	R	<=0.25	I	>1	R	>2	R	>16	R	0.25	S	>4	R	>8	R
271	2017	Escherichia coli	Escherichia coli	Positive	KPC	IncN	blaKPC-3, blaTEM-1B	ST-1236	IncFII,IncFIB(AP001918),IncFII(pCoo),IncN,IncI2
275	2017	Enterobacter cloacae complex	Enterobacter cloacae	Positive	KPC	repA	blaACT-7-like,blaKPC-3,blaKPC-3-like,blaTEM-1B	93	RepA, IncR	<=8	S	>16	R	>16/8	R	>16	R	>16	R	>16	R	1	S			>16	R	2/4	S	>8/4	R	>32	R	>2	R	<=0.25	I	>1	R	2	I			1	NS	4	R	<=2	S
276	2017	Klebsiella pneumoniae	Klebsiella pneumoniae	Negative			blaCTX-M-15,blaSHV-1,blaTEM-1B	ST-152	IncFIB(K),IncFII(K),ColRNAI	<=4	S					>16	R			>16	R	8	I	>32	R	>16	R	4/4	S	>8/4	R			>2	R	<=0.25	I	>1	R	2	I	>16	R	0.25	S	>4	R	<=1	S
278	2017	Klebsiella pneumoniae	Klebsiella pneumoniae	Positive	KPC	IncN	blaKPC-3, blaTEM-1B, blaSHV-11	ST-37	IncFIB(K),IncN,IncR	<=4	S					>16	R			8	SDD	2	S	8	R	>16	R	2/4	S	>8/4	R			>2	R	<=0.25	I	>1	R	>2	R	16	R	2	NS	>4	R	<=1	S
284	2016	Enterobacter cloacae complex	Enterobacter hormaechei	Positive	KPC	pKPC-CAV1193	blaKPC-3, blaACT-16,blaSHV-12,blaTEM-1B	none	IncHI2A,IncHI2,IncFIB(pHCM2),TrfA,IncX3	<=8	S	>16	R	>16/8	R	>16	R	>16	R	>16	R	>32	R			>16	R	8/4	S	>8/4	R	>32	R	>2	R	<=0.25	I	>1	R	>4	R			4	NS	8	R	>8	R
286	2016	Escherichia coli	Escherichia coli	Negative			none	ST-2626	IncFII(29),IncFIB(AP001918),Col156,Col(MG828), IncF
287	2016	Escherichia coli	Escherichia coli	Negative			blaCTX-M-15,blaOXA-1	ST-131	IncFII(pRSB107),IncFII,IncFIB(AP001918),IncFIA,IncX1
288	2016	Klebsiella pneumoniae	Klebsiella pneumoniae	Positive	KPC	IncR	blaKPC-1-like,blaKPC-2,blaSHV-11	ST-258	IncFIB(K),IncFII(K),IncFII(Y),IncR,ColRNAI	16	S					>16	R			16	R	0.5	S	16	R	>16	R	2/4	S	>8/4	R			>2	R	<=0.25	I	>1	R	>2	R	4	S	0.5	S	>4	R	<=1	S
292	2016	Klebsiella pneumoniae	Klebsiella pneumoniae	Positive	KPC	IncX3 & ColRNA1	blaKPC-3,blaKPC-3-like,blaSHV-11,blaSHV-12	ST-258	IncFIB(K),IncFII(K),IncN,IncX3,ColRNAI	16	S	>16	R	>16/8	R	>16	R	>16	R	>16	R	1	S			>16	R	2/4	S	>8/4	R	>32	R	>2	R	0.5	I	>1	R	>4	R			0.25	S	>8	R	<=2	S
299	2016	Klebsiella pneumoniae	Klebsiella pneumoniae	Negative			blaCTX-M-15,blaOXA-1,blaSHV-11	ST-11	IncFIB(K),IncFII(K),Col(MGD2),ColRNAI	8	S					>16	R			>16	R	0.5	S	>32	R	>16	R	1/4	S	8/4	R			>2	R	>4	R	>1	R	>2	R	8	I	0.5	S	>4	R	>8	R
320	2016	Klebsiella pneumoniae	Klebsiella pneumoniae	Positive	KPC	IncR	blaCTX-M-15,blaKPC-2,blaOXA-1,blaSHV-11-like,blaSHV-2-like,blaTEM-1B	Unknown ST	IncHI1B,IncFIB(K),IncFII(K),IncFII(Y),IncFIB(Mar),IncR	16	S					>16	R			>16	R	0.5	S	4	R	>16	R	1/4	S	>8/4	R			>2	R	>4	R	>1	R	>2	R	>16	R	1	NS	>4	R	>8	R
325	2016	Klebsiella pneumoniae	Klebsiella pneumoniae	Positive	KPC	IncR	blaKPC-3,blaKPC-3-like,blaSHV-11,blaSHV-12,blaSHV-12-like	ST-258	IncFII(Y),IncR	>32	R					>16	R			>16	R	2	S	>32	R	>16	R	2/4	S	>8/4	R			>2	R	<=0.25	I	>1	R	>2	R	4	S	0.5	S	>4	R	>8	R
327	2016	Enterobacter cloacae complex	Enterobacter cloacae	Negative			blaMIR-2-like	none	IncFIA,IncFII(pECLA),IncR	<=8	S	>16	R	>16/8	R	>16	R	>16	R	<=2	S	2	S			>16	R	1/4	S	8/4	R	>32	R	>2	R	<=0.25	I	>1	R	<=0.5	S			4	NS	2	R	<=2	S
334	2016	Enterobacter cloacae complex	Enterobacter cloacae	Negative			blaACT-7-like,blaTEM-1B	none	IncQ1	<=8	S	>16	R	>16/8	R	>16	R	>16	R	<=2	S	0.5	S			>16	R	0.25/4	S	4/4	I	>32	R	>2	R	<=0.25	I	1	R	<=0.5	S			0.25	S	1	I	<=2	S
338	2016	Enterobacter cloacae complex	Enterobacter cloacae	Negative			blaACT-15-like	none	none	<=8	S	>16	R	>16/8	R	>16	R	>16	R	16	R	0.12	S			>16	R	1/4	S	>8/4	R	>32	R	<=0.25	S	<=0.25	I	<=0.12	S	1	S			0.25	S	4	R	<=2	S
339	2016	Klebsiella pneumoniae	Klebsiella pneumoniae	Negative			blaDHA-1,blaSHV-11	ST-147	IncFIB(K)	<=4	S					>16	R			>16	R	0.25	S	>32	R	>16	R	8/4	S	>8/4	R			>2	R	>4	R	>1	R	>2	R	8	I	0.5	S	>4	R	<=1	S
347	2016	Enterobacter cloacae complex	Enterobacter cloacae	Positive	KPC	repA	blaACT-15-like,blaKPC-3,blaKPC-3-like,blaTEM-1B,blaTEM-1B-like	45	IncFII(pECLA),IncFIB(pECLA),repA,ColRNAI, IncF
352	2016	Klebsiella pneumoniae	Klebsiella pneumoniae	Positive	KPC	repA	blaKPC-2, blaSHV-99	ST-323	IncFIB(K),IncL/M(pMU407),ColRNAI	<=4	S					>16	R			4	SDD	4	S	4	R	8	I	0.25/4	S	4/4	I			<=0.25	S	<=0.25	I	<=0.12	S	>2	R	<=2	S	0.25	S	2	R	2	S
353	2016	Escherichia coli	Escherichia coli	Negative			blaTEM-1B-like	ST-131	IncFII(pRSB107),IncFIA,IncFIB(AP001918),IncFII,Col156	<=8	S	>16	R	>16/8	R	4	S	>16	R	>16	R	0.5	S			>16	R	2/4	S	2/4	S	2	I	>2	R	<=0.25	I	>1	R	4	R			0.12	S	>8	R	<=2	S
354	2016	Citrobacter freundii	Citrobacter freundii	Positive	KPC	repA	blaCMY-65-like,blaKPC-3-like,blaTEM-1B,blaTEM-1B-like	none	IncFIA(HI1),repA, IncHI1, IncF
355	2016	Klebsiella pneumoniae	Klebsiella pneumoniae	Positive	KPC	IncR	blaKPC-2,blaOXA-9-like,blaSHV-11,blaTEM-1A-like	ST-258	IncFIB(K),IncFII(K),IncFII(Yp),IncFII(Y),IncR,IncX3	16	S					>16	R			16	R	4	S	>32	R	>16	R	1/4	S	>8/4	R			>2	R	<=0.25	I	>1	R	>2	R	8	I	1	NS	>4	R	>8	R
360	2016	Enterobacter cloacae complex	Enterobacter cloacae	Negative			blaACT-16	none	none	<=8	S	>16	R	>16/8	R	>16	R	>16	R	8	SDD	0.25	S			>16	R	4/4	S	>8/4	R	>32	R	<=0.25	S	<=0.25	I	0.25	S	2	I			2	NS	4	R	<=2	S
361	2016	Enterobacter cloacae complex	Enterobacter cloacae	Negative			blaACT-4-like	807	IncFII(pECLA),IncFIB(pENTE01),IncFIB(pECLA),Col156
363	2016	Klebsiella pneumoniae	Klebsiella pneumoniae	Negative			blaLEN12-like,blaTEM-1B	ST-70	IncFII,IncFIB(K),IncX3,ColpVC	<=4	S					<=2	S			8	SDD	4	S	2	I	8	I	1/4	S	2/4	S			>2	R	<=0.25	I	>1	R	0.5	S	>16	R	0.5	S	2	R	<=1	S
366	2016	Enterobacter cloacae complex	Enterobacter cloacae	Negative			blaACT-7-like	108	IncFIA(HI1),IncHI2A,IncHI2,IncFIB(pQil),TrfA,ColRNAI	<=8	S	>16	R	>16/8	R	>16	R	>16	R	8	SDD	2	S			>16	R	1/4	S	>8/4	R	>32	R	<=0.25	S	<=0.25	I	<=0.12	S	2	I			0.25	S	>8	R	<=2	S
369	2016	Enterobacter cloacae complex	Enterobacter hormaechei	Negative			blaACT-7-like,blaSHV-12		IncHI2A,IncHI2,TrfA,ColRNAI	<=8	S	>16	R	>16/8	R	>16	R	>16	R	>16	R	>32	R			>16	R	8/4	S	>8/4	R	>32	R	0.5	I	<=0.25	I	>1	R	<=0.5	S			0.25	S	1	I	>8	R
371	2017	Klebsiella oxytoca	Klebsiella michiganensis	Positive	KPC	IncN	blaKPC-1, blaKPC-2,		IncFIB(K),IncN,ColRNAI	<=8	S	>16	R	>16/8	R	>16	R	>16	R	<=2	S	0.12	S			4	S	0.25/4	S	4/4	I	8	R	<=0.25	S	<=0.25	I	<=0.12	S	1	S			0.25	S	4	R	<=2	S
373	2017	Seratia marcescens	Serratia marcescens	Positive	KPC	repA	blaKPC-3,blaTEM-1B,blaTEM-1B-like		repA	<=8	S	>16	R	>16/8	R	>16	R	>16	R	<=2	S	0.06	S			8	I	<=0.12/4	S	>8/4	R	8	R	>2	R	>4	R	>1	R	2	I			1	NS	2	R	<=2	S
375	2017	Klebsiella pneumoniae	Klebsiella pneumoniae	Positive	KPC	IncF1B(K)/IncFII(K)	blaKPC-3,blaOXA-2,blaSHV-11,blaTEM-1B	ST-340	IncFII(pKPX1),IncFIB(K),IncFII(K),IncA/C2,ColRNAI	8	S					>16	R			8	SDD	0.12	S	8	R	>16	R	1/4	S	>8/4	R			>2	R	<=0.25	I	>1	R	>2	R	4	S	0.5	S	4	R	>8	R
377	2017	Providencia stuartii	Providencia stuartii	Negative			blaCARB-2		IncA/C2
380	2017	Escherichia coli	Escherichia coli	Negative			blaCMY-2,blaTEM-1B	ST-131	IncFII(29),IncI1,IncFIB(AP001918),Col156	<=8	S	>16	R	>16/8	R	>16	R	>16	R	8	SDD	0.5	S			>16	R	2/4	S	>8/4	R	>32	R	>2	R	<=0.25	I	>1	R	<=0.5	S			0.25	S	1	I	<=2	S
382	2017	Enterobacter cloacae complex	Enterobacter cloacae	Negative			none	none	IncFII(pENTA),IncFIB(pECLA),ColRNAI
383	2017	Enterobacter cloacae complex	Enterobacter ludwigii	Negative			blaACT-12-like	Unknown ST	none	<=8	S	>16	R	>16/8	R	>16	R	>16	R	<=2	S	2	S			>16	R	4/4	S	8/4	R	32	R	0.5	I	<=0.25	I	0.5	I	2	I			1	NS	8	R	<=2	S
385	2017	Enterobacter cloacae complex	Enterobacter cloacae	Negative			blaACT-7-like	none	IncFII(pECLA),IncR	<=8	S	>16	R	>16/8	R	>16	R	>16	R	8	SDD	0.5	S			>16	R	0.5/4	S	8/4	R	>32	R	<=0.25	S	0.5	I	<=0.12	S	1	S			0.25	S	>8	R	<=2	S
387	2017	Escherichia coli	Escherichia coli	Positive			blaCMY-10-like,blaOXA-4-like,blaOXA-47-like	Unknown ST	IncFIA,IncFII,IncFII(pCoo),p0111,IncA/C2,IncB/O/K/Z, IncF
388	2017	Escherichia coli	Escherichia coli	Negative			none	ST-1196	IncX1,Col156	<=8	S	>16	R	>16/8	R	>16	R	>16	R	16	R	<=0.03	S			>16	R	1/4	S	>8/4	R	>32	R	>2	R	<=0.25	I	>1	R	<=0.5	S			0.5	S	2	R	<=2	S
390	2017	Serratia marcescens	Serratia marcescens	Positive	KPC	Chromosome (?)	blaKPC-2,blaKPC-2-like,blaTEM-1A,blaTEM-1A-like		IncFIB(K),IncFII(K),IncL/M(pOXA-48),ColRNAI	<=8	S	>16	R	>16/8	R	16	R	>16	R	<=2	S	0.06	S			2	S	0.25/4	S	8/4	R	8	R	>2	R	>4	R	>1	R	1	S			4	NS	2	R	>8	R
397	2017	Enterobacter cloacae complex	Enterobacter hormaechei	Negative			blaACT-7-like	none	IncFII(pECLA),IncR	<=8	S	>16	R	>16/8	R	>16	R	>16	R	8	SDD	0.25	S			>16	R	0.5/4	S	>8/4	R	>32	R	<=0.25	S	<=0.25	I	<=0.12	S	<=0.5	S			0.25	S	2	R	<=2	S
401	2017	Escherichia coli	Escherichia coli	Negative			blaCTX-M-15,blaTEM-1B	ST-10	IncFIB(AP001918),IncFII,IncI1,IncFIC(FII),Col(BS512),IncQ1,ColRNAI	<=8	S	>16	R	>16/8	R	>16	R	>16	R	>16	R	2	S			>16	R	0.5/4	S	>8/4	R	>32	R	>2	R	<=0.25	I	>1	R	4	R			0.12	S	>8	R	>8	R
402	2017	Escherichia coli	Escherichia coli	Positive	KPC	repA/IncFII/IncFIB	blaKPC-2,blaTEM-1B	ST-555	IncFII,IncFIB(pB171),IncFII(K),IncFII(Yp),repA	<=8	S	>16	R	>16/8	R	8	I	>16	R	<=2	S	<=0.03	S			2	S	0.25/4	S	1/4	S	8	R	0.5	I	<=0.25	I	0.25	S	<=0.5	S			0.12	S	1	I	<=2	S
404	2016	Enterobacter cloacae complex	Enterobacter hormaechei	Positive	KPC	repA	blaACT-7-like,blaKPC-3,blaKPC-3-like,blaTEM-1B	171	IncX3,repA	<=8	S	>16	R	>16/8	R	>16	R	>16	R	16	R	0.5	S			>16	R	1/4	S	>8/4	R	32	R	>2	R	<=0.25	I	>1	R	4	R			0.5	S	4	R	<=2	S
408	2017	Klebsiella oxytoca	Klebsiella michiganensis	Positive	KPC	IncL/M(pMU407)	blaKPC-1-like,blaKPC-2-like,blaKPC-3,blaOXA-1,blaOXA-9,blaOXY-1-4-like,blaTEM-1A	ST-88	IncFIB(K),IncFII(Y),IncL/M(pMU407),ColRNAI	<=8	S	>16	R	>16/8	R	8	I	>16	R	<=2	S	<=0.03	S			4	S	<=0.12/4	S	2/4	S	2	I	0.5	I	<=0.25	I	0.25	S	1	S			0.12	S	2	R	8	I
413	2017	Klebsiella oxytoca	Klebsiella michiganensis	Positive						<=8	S	>16	R	>16/8	R	>16	R	>16	R	4	SDD	0.5	S			16	R	0.5/4	S	8/4	R	32	R	2	R	<=0.25	I	1	R	1	S			0.12	S	4	R	4	S
415	2017	Klebsiella pneumoniae	Klebsiella pneumoniae	Positive	KPC	IncL/M(pMU407	blaKPC-2,blaKPC-2-like,blaOXA-1,blaSHV-83	ST-20	IncFIA(HI1),IncFIB(pKPHS1),IncFIB(K),IncFII(K),IncL/M(pMU407),ColRNA1	<=8	S	>16	R	>16/8	R	>16	R	>16	R	<=2	S	<=0.03	S			16	R	0.5/4	S	4/4	I	16	R	<=0.25	S	<=0.25	I	<=0.12	S	1	S			0.5	S	4	R	4	S
419	2017	Enterobacter cloacae complex	Enterobacter cloacae	Negative			blaMIR-1-like	40	IncFII(pECLA),IncFIB(pECLA),IncR,ColRNAI	<=8	S	>16	R	>16/8	R	>16	R	>16	R	<=2	S	8	I			>16	R	1/4	S	4/4	I	>32	R	<=0.25	S	<=0.25	I	<=0.12	S	<=0.5	S			0.5	S	1	I	<=2	S
421	2017	Escherichia coli	Escherichia coli	Positive	KPC	p0111	blaKPC-3,blaKPC-3-like,blaTEM-1B,blaTEM-1B-like	ST-95	IncFII(29),IncFIB(AP001918),IncN,p0111,Col156	<=8	S	>16	R	>16/8	R	>16	R	>16	R	8	SDD	0.12	S			>16	R	0.5/4	S	>8/4	R	>32	R	1	R	<=0.25	I	>1	R	1	S			0.12	S	2	R	4	S
422	2017	Klebsiella pneumoniae	Klebsiella pneumoniae	Positive	KPC	IncF1B(K)/IncFII(K)	blaKPC-2,blaKPC-2-like,blaOXA-9-like,blaSHV-11-like,blaSHV-12,blaTEM-1A-like	ST-258	IncFIB(K),IncFII(K),IncX3,ColRNAI	>32	R	>16	R	>16/8	R	>16	R	>16	R	>16	R	8	I			>16	R	1/4	S	>8/4	R	>32	R	>2	R	>4	R	>1	R	4	R			0.5	S	>8	R	<=2	S
423	2017	Escherichia coli	Escherichia coli	Positive						<=8	S	>16	R	>16/8	R	>16	R	>16	R	>16	R	2	S			>16	R	2/4	S	>8/4	R	>32	R	>2	R	<=0.25	I	>1	R	<=0.5	S			0.5	S	2	R	<=2	S
424	2017	Morganella morgannii	Morganella morgannii	Negative			blaDHA-5-like	none	IncX6
426	2017	Klebsiella pneumoniae	Klebsiella pneumoniae	Positive	KPC	IncN	blaKPC-3,blaLEN12-like,blaSHV-12,blaTEM-1B	ST-258	IncFII(Yp),IncFIB(K),IncFII(K),IncN,IncFII(Y),IncX3,ColRNAI	8	S					>16	R			16	R	16	R	>32	R	>16	R	2/4	S	>8/4	R			>2	R	<=0.25	I	>1	R	>2	R	4	S	0.5	S	>4	R	<=1	S
433	2017	Enterobacter cloacae complex	Enterobacter cloacae complex sp. ECNIH7	Negative			none	ST-32	IncFIB(pENTAS01),IncFII(pECLA),IncR,ColRNAI	<=8	S	>16	R	>16/8	R	>16	R	>16	R	<=2	S	0.5	S			>16	R	0.25/4	S	2/4	S	32	R	1	R	<=0.25	I	>1	R	1	S			0.25	S	4	R	<=2	S
435	2017	Klebsiella pneumoniae	Klebsiella pneumoniae	Negative			blaCTX-M-15,blaOXA-1,blaSHV-11-like	ST-25	IncFIB(K),ColRNAI
436	2017	Klebsiella pneumoniae	Klebsiella pneumoniae	Negative			blaDHA-1,blaSHV-36-like	ST-54	IncFII,IncFIB(K),IncFII(K),Col(MGD2),IncR,ColRNAI
438	2017	Enterobacter cloacae complex	Enterobacter cloacae	Negative			blaACT-16	92	IncFII(pECLA),IncFIB(pECLA)	<=8	S	>16	R	>16/8	R	>16	R	>16	R	8	SDD	0.5	S			>16	R	1/4	S	>8/4	R	>32	R	<=0.25	S	<=0.25	I	<=0.12	S	<=0.5	S			0.25	S	1	I	<=2	S
439	2017	Enterobacter cloacae complex	Enterobacter asburiae	Negative			blaACT-4-like	none	IncFIA(HI1),IncFIB(K),repA,ColRNAI	<=8	S	>16	R	>16/8	R	>16	R	>16	R	8	SDD	4	S			>16	R	0.5/4	S	>8/4	R	>32	R	0.5	I	<=0.25	I	<=0.12	S	<=0.5	S			0.25	S	2	R	<=2	S
443	2017	Enterobacter cloacae complex	Enterobacter hormaechei	Negative			blaACT-7-like	662	IncN,ColRNAI	<=8	S	>16	R	>16/8	R	>16	R	>16	R	4	SDD	0.5	S			>16	R	1/4	S	>8/4	R	>32	R	<=0.25	S	<=0.25	I	<=0.12	S	<=0.5	S			0.25	S	1	I	<=2	S
444	2017	Enterobacter cloacae complex	Enterobacter cloacae	Negative			blaACT-7-like	108	IncFII(pECLA),IncFIB(pECLA),ColRNAI	<=8	S	>16	R	>16/8	R	>16	R	>16	R	4	SDD	1	S			>16	R	0.5/4	S	8/4	R	>32	R	<=0.25	S	<=0.25	I	<=0.12	S	<=0.5	S			0.5	S	1	I	<=2	S
449	2017	Enterobacter cloacae complex	Enterobacter cloacae complex sp.	Negative			blaACT-3	none	IncFIB(K),IncR,ColRNAI	<=8	S	>16	R	>16/8	R	>16	R	>16	R	<=2	S	8	I			>16	R	1/4	S	>8/4	R	>32	R	<=0.25	S	<=0.25	I	1	R	<=0.5	S			0.25	S	1	I	<=2	S
450	2017	Klebsiella pneumoniae	Klebsiella pneumoniae	Negative			blaCMY-2,blaCTX-M-14,blaSHV-11-like,blaTEM-1B	ST-1639	IncFIA(HI1),IncFIB(pKPHS1),IncFII,IncFII(pECLA),IncFIB(K),ColRNAI	<=4	S					>16	R			>16	R	1	S	>32	R	16	R	1/4	S	>8/4	R			2	R	<=0.25	I	>1	R	0.25	S	>16	R	4	NS	1	I	>8	R
452	2017	Klebsiella oxytoca/Raoultella ornithinolytica	Klebsiella michiganensis	Positive	KPC	pKPC-CAV1193	blaKPC-3,blaOXY-5-1-like,blaTEM-1B	Unknown ST
455	2017	Klebsiella oxytoca	Klebsiella michiganensis	Positive	KPC	IncL/M(pMU407	blaKPC-2-like,blaKPC-3,blaOXA-1-like,blaOXA-47-like,blaOXY-1-4-like	ST-88	IncFIA(HI1),IncFIB(K),IncFII(Y),IncL/M(pMU407),ColRNAI	<=8	S	>16	R	16/8	I	8	I	>16	R	<=2	S	0.06	S			>16	R	0.25/4	S	4/4	I	4	R	2	R	<=0.25	I	0.25	S	1	S			0.25	S	2	R	<=2	S
459	2017	Escherichia coli	Escherichia coli	Negative			blaCTX-M-15,blaTEM-1B	ST-405	IncFIA,IncFIB(AP001918),p0111	<=8	S	>16	R	>16/8	R	>16	R	>16	R	>16	R	1	S			>16	R	2/4	S	>8/4	R	>32	R	>2	R			>1	R	<=0.5	S			0.06	S	2	R	<=2	S
464	2017	Klebsiella pneumoniae	Klebsiella pneumoniae	Positive	KPC	InciB(K)/IncFii(K)/IncR	blaKPC-3,blaKPC-3-like,blaSHV-11	ST-340	IncFIB(K),IncFII(K),IncR,ColRNAI	<=4	S					>16	R			<=2	S	0.12	S	2	I	16	R	0.25/4	S	>8/4	R			>2	R	<=0.25	I	>1	R	0.5	S	4	S	0.5	S	1	I	>8	R
465	2017	Klebsiella pneumoniae	Klebsiella pneumoniae	Positive	OXA-48 (WGS OXA-232)	ColKP3 (OXA-232)	blaCTX-M-15,blaOXA-1,blaOXA-232,blaOXA-232-like,blaSHV-28,blaTEM-1A	ST-2096	IncHI1B,IncFIB(K),IncFIB(Mar),ColKP3,ColRNAI, IncHI1,IncF, IncN	>32	R					>16	R			>16	R	0.5	S	>32	R	>16	R	2/4	S	>8/4	R			>2	R	2	R	>1	R	>2	R	>16	R	0.5	S	>4	R	>8	R
466	2017	Enterobacter cloacae complex	Enterobacter cloacae	Positive	KPC	IncH1A(CIT)/IncH1B(CIT)	blaKPC-3,blaMIR-3-like	1059	IncFIA(HI1),IncHI1B(CIT),IncHI1A(CIT),IncFIB(K),IncR,ColRNAI	<=8	S	>16	R	>16/8	R	<=1	S	>16	R	<=2	S	0.12	S			2	S	<=0.12/4	S	0.25/4	S	1	S	<=0.25	S	<=0.25	I	1	R	1	S			0.25	S	1	I	<=2	S
467	2017	Klebsiella pneumoniae	Klebsiella pneumoniae	Positive	KPC	repA	blaKPC-3,blaKPC-3-like,blaOXA-2,blaOXA-2-like,blaSHV-11,blaTEM-1B-like	ST-340	IncFII(pKPX1),IncFIB(K),IncFII(K),IncR,IncA/C2,repA,ColRNAI	8	S					>16	R			>16	R	4	S	>32	R	>16	R	4/4	S	>8/4	R			>2	R	<=0.25	I	>1	R	>2	R	4	S	0.5	S	>4	R	>8	R
468	2017	Enterobacter cloacae complex	Enterobacter cloacae	Negative			blaACT-7-like	108	IncFII(pECLA),IncFIB(pENTE01),IncFIB(pECLA),IncR,ColRNAI	<=8	S	>16	R	>16/8	R	>16	R	>16	R	4	SDD	1	S			>16	R	0.5/4	S	>8/4	R	>32	R	<=0.25	S	<=0.25	I	<=0.12	S	<=0.5	S			0.5	S	1	I	<=2	S
469	2017	Enterobacter cloacae complex	Enterobacter hormaechei	Positive	KPC	repA	blaACT-7-like,blaKPC-3,blaSHV-12,blaTEM-1B,blaTEM-1B-like	93	IncN3,IncHI2A,IncHI2,TrfA,repA	<=8	S	>16	R	>16/8	R	>16	R	>16	R	>16	R	2	S			>16	R	8/4	S	>8/4	R	>32	R	>2	R	<=0.25	I	>1	R	2	I			1	NS	8	R	>8	R
473	2017	Enterobacter cloacae complex	Enterobacter hormaechei	Negative			blaACT-5-like	none	IncFII(pECLA),IncR	<=8	S	>16	R	>16/8	R	>16	R	>16	R	16	R	>32	R			>16	R	4/4	S	>8/4	R	>32	R	<=0.25	S	<=0.25	I	<=0.12	S	1	S			0.5	S	4	R	<=2	S
474	2017	Enterobacter cloacae complex	Enterobacter kobei	Negative			none	ST-399	ColRNAI	<=8	S	>16	R	>16/8	R	>16	R	>16	R	<=2	S	0.12	S			>16	R	0.5/4	S	1/4	S	>32	R	<=0.25	S	>4	R	0.5	I	4	R			2	NS	4	R	<=2	S
475	2017	Klebsiella pneumoniae	Klebsiella pneumoniae	Negative			blaSHV-1	ST-37	IncFIA(HI1),IncFIB(K),Col(MGD2),IncR,ColRNAI	<=4	S					16	R			>16	R	1	S	4	R	>16	R	4/4	S	>8/4	R			<=0.25	S	<=0.25	I	<=0.12	S	>2	R	>16	R	0.5	S	>4	R	<=1	S
477	2017	Serratia marcescens	Serratia marcescens	Positive	blaSME-2	Chromosome	blaSME-2		N/A	<=8	S	>16	R	>16/8	R	>16	R	>16	R	<=2	S	<=0.03	S			<=1	S	0.25/4	S	0.5/4	S	8	R	0.5	I	>4	R	1	R	>4	R			2	NS	>8	R	<=2	S
478	2017	Klebsiella pneumoniae	Klebsiella pneumoniae	Positive	KPC	IncF1B(pQil)/IncFII(K)	blaKPC-2,blaOXA-9-like,blaSHV-11,blaSHV-11-like,blaTEM-1A-like	ST-258	IncFIB(K),IncFIB(pQil),IncFII(K),IncX3,ColRNAI, IncHI2	16	S					>16	R			16	R	1	S	>32	R	>16	R	1/4	S	>8/4	R			>2	R	<=0.25	I	>1	R	>2	R	8	I	0.5	S	>4	R	<=1	S
479	2017	Klebsiella pneumoniae	Klebsiella pneumoniae	Positive	KPC	IncF1B(pQil)/IncFII(K)	blaKPC-2,blaOXA-9-like,blaSHV-11,blaSHV-11-like,blaTEM-1A-like	ST-258	IncFIB(pQil),IncFIB(K),IncFII(K),IncX3,ColRNAI	16	S					>16	R			>16	R	2	S	32	R	>16	R	2/4	S	>8/4	R			>2	R	<=0.25	I	>1	R	>2	R	8	I	0.5	S	>4	R	<=1	S
480	2017	Klebsiella pneumoniae	Klebsiella pneumoniae	Positive	KPC	repA	blaKPC-3,blaOXA-1,blaSHV-28	ST-15	IncFII,IncFIB(K),repA	<=4	S					>16	R			8	SDD	0.25	S	8	R	>16	R	1/4	S	>8/4	R			<=0.25	S	<=0.25	I	>1	R	2	I	4	S	0.25	S	2	R	>8	R
481	2017	Klebsiella pneumoniae	Klebsiella pneumoniae	Positive	KPC	IncFIA(HI1)/IncFII(K)	blaKPC-3-like,blaLEN12-like,blaOXA-9-like,blaTEM-1A-like		IncFIA(HI1),IncFII(K),ColRNAI	<=8	S	>16	R	>16/8	R	>16	R	>16	R	>16	R	0.25	S			>16	R	1/4	S	>8/4	R	>32	R	>2	R	<=0.25	I	>1	R	4	R			0.25	S	>8	R	<=2	S
483	2017	Escherichia coli	Escherichia coli	Negative			blaCTX-M-32,blaTEM-1A-like	ST-224	IncFIC(FII),IncI1,IncFIB(AP001918)	<=8	S	>16	R	>16/8	R	>16	R	>16	R	>16	R	0.25	S			>16	R	1/4	S	>8/4	R	>32	R	>2	R	<=0.25	I	>1	R	<=0.5	S			0.12	S	8	R	>8	R
484	2017	Klebsiella pneumoniae	Klebsiella pneumoniae	Positive	KPC		blaKPC-3,blaOXA-1,blaSHV-11,blaVEB-6	ST-11		16	S	>16	R	>16/8	R	>16	R	>16	R	8	SDD	0.5	S			>16	R	1/4	S	>8/4	R	16	R	>2	R	<=0.25	I	>1	R	4	R			0.5	S	4	R	4	S
485	2017	Escherichia coli	Escherichia coli	Positive	OXA-48	IncL/M (OXA-48)	blaCTX-M-15,blaOXA-48,blaOXA-48-like,blaTEM-1B	ST-349	IncY,IncX4,IncL/M(pOXA-48)	<=8	S	>16	R	>16/8	R	>16	R	>16	R	>16	R	0.25	S			16	R	0.25/4	S	>8/4	R	>32	R	>2	R	<=0.25	I	>1	R	<=0.5	S			0.25	S	2	R	<=2	S
486	2017	Morganella morgannii	Morganella morganii	Negative			blaDHA-1-like	NA	NA
487	2017	Klebsiella pneumoniae	Klebsiella pneumoniae	Positive	KPC	IncR	blaKPC-2-like,blaLEN12-like,blaOXA-9-like,blaTEM-1A-like	Unknown ST	IncFIB(K),IncFII(K),IncFII(Yp),IncX3,IncR	8	S					>16	R			16	R	1	S	32	R	>16	R	1/4	S	>8/4	R			>2	R	1	I	>1	R	1	S	8	I	1	NS	>4	R	>8	R
492	2018	Escherichia coli	Escherichia coli	Negative			blaCTX-M-15	ST-636	Col(BS512),Col156,ColRNAI
494	2018	Klebsiella pneumoniae	Klebsiella pneumoniae	Negative			blaCTX-M-15,blaSHV-11-like,blaTEM-1B	ST-462	IncFIB(K),IncFII(K),ColRNAI
497	2018	Klebsiella pneumoniae	Klebsiella pneumoniae	Negative			blaCTX-M-15,blaOXA-1,blaSHV-28,blaTEM-1B	ST-307	IncFIB(K)	8	S					>16	R			>16	R	0.5	S	>32	R	>16	R	0.25/4	S	2/4	S			>2	R	<=0.25	I	>1	R	0.5	S	>16	R	0.5	S	>4	R	<=1	S
499	2018	Klebsiella pneumoniae	Klebsiella pneumoniae	Negative			blaCTX-M-15,blaSHV-11,blaTEM-1B	ST-17	IncFIA(HI1),IncFIB(K),IncFII(K),IncHI1B,ColRNAI,IncHI1	<=4	S					>16	R			>16	R	8	I	>32	R	>16	R	0.5/4	S	2/4	S			<=0.25	S	<=0.25	I	0.5	I	>2	R	<=2	S	0.12	S	>4	R	<=1	S
500	2018	Klebsiella oxytoca	Klebsiella michiganensis	Positive	KPC	IncN	blaKPC-3,blaKPC-9-like,blaOXY-1-1-like,blaTEM-1B	ST-84	IncFII(pCRY),IncFIB(K),IncN,IncFII(pRSB107),ColRNAI	<=8	S	>16	R	>16/8	R	>16	R	>16	R	4	SDD	0.25	S			>16	R	2/4	S	>8/4	R	16	R	2	R	<=0.25	I	>1	R	2	I			1	NS	4	R	<=2	S
501	2018	Enterobacter cloacae complex	Enterobacter chengduensis	Positive	KPC	IncA/C2	blaACT-6-like,blaKPC-2,blaTEM-1B	414	IncA/C2	<=4	S					>16	R			8	SDD	0.25	S	16	R	8	I	0.5/4	S	8/4	R			>2	R	>4	R	>1	R	>2	R	<=2	S	0.25	S	>4	R	>8	R
503	2018	Escherichia coli	Escherichia coli	Positive	KPC	ColRNAI	blaKPC-3,blaKPC-3-like,blaTEM-1B	ST-131	IncFII,IncFIB(AP001918),IncFIA,Col8282,IncR,Col(MG828),ColRNAI	<=8	S	>16	R	>16/8	R	>16	R	>16	R	16	R	0.06	S			>16	R	0.5/4	S	>8/4	R	>32	R	>2	R	<=0.25	I	>1	R	2	I			0.25	S	4	R	<=2	S
507	2018	Escherichia coli	Escherichia coli	Negative			blaCTX-M-15,blaOXA-1,blaTEM-1B	ST-648	IncFII(pRSB107),IncFIA,IncFIB(AP001918),Col(BS512),ColRNAI,Col156,Col(MG828)	<=8	S	>16	R	>16/8	R	>16	R	>16	R	>16	R	2	S			>16	R	2/4	S	>8/4	R	>32	R	>2	R	<=0.25	I	>1	R	4	R			0.25	S	>8	R	>8	R
511	2018	Klebsiella pneumoniae	Klebsiella pneumoniae	Positive	KPC	IncF1B(K)/IncFII(K)/IncFII(pKPX1)/IncR	blaKPC-3,blaKPC-3-like,blaSHV-11	ST-340	IncFII(pKPX1),IncFIB(K),IncFII(K),IncR,IncA/C2,ColRNAI	<=4	S					>16	R			>16	R	0.12	S	>32	R	>16	R	0.5/4	S	>8/4	R			>2	R	<=0.25	I	>1	R	>2	R	8	I	0.5	S	>4	R	>8	R
512	2018	Escherichia coli	Escherichia coli	Negative			blaCMY-4	ST-131	IncI1,Col8282,Col156
513	2018	Klebsiella pneumoniae	Klebsiella pneumoniae	Positive	OXA-48 (WGS OXA-232)	ColKP3 (OXA-232)	blaCTX-M-15,blaOXA-1,blaOXA-232,blaSHV-28,blaTEM-1A	ST-2096	IncFIB(Mar),IncFIB(K),IncFII(K),IncHI1B,ColKP3,ColRNAI, IncN	>32	R					>16	R			>16	R	4	S	>32	R	2	S	2/4	S	>8/4	R			>2	R	<=0.25	I	>1	R	>2	R	>16	R	0.5	S	>4	R	>8	R
514	2018	Klebsiella pneumoniae	Klebsiella pneumoniae	Positive			blaKPC-3,blaSHV-1,blaTEM-1B	ST-1440		<=4	S					>16	R			4	SDD	<=0.03	S	4	R	>16	R	0.5/4	S	>8/4	R			1	R	<=0.25	I	>1	R	0.5	S	4	S	0.25	S	4	R	<=1	S
515	2018	Klebsiella pneumoniae	Klebsiella pneumoniae	Negative			blaSHV-33,blaTEM-1A	ST-35	IncFIB(pKPHS1),IncFII,IncFIB(K)	<=4	S					<=2	S			8	SDD	0.25	S	2	I	4	S	2/4	S	2/4	S			0.5	I	<=0.25	I	0.25	S	2	I	4	S	0.5	S	>4	R	<=1	S
516	2018	Escherichia coli	Escherichia coli	Positive	KPC	IncL/M(pMU407)	blaKPC-2,blaKPC-2-like	ST-1266	IncFIB(AP001918),IncFII(pCoo),IncL/M(pMU407)	<=8	S	>16	R	>16/8	R	8	I	>16	R	<=2	S	<=0.03	S			2	S	0.25/4	S	2/4	S	8	R	>2	R	<=0.25	I	>1	R	<=0.5	S			0.12	S	1	I	8	I
521	2018	Klebsiella pneumoniae	Klebsiella pneumoniae	Positive	KPC	repA	blaCTX-M-15,blaCTX-M-15-like,blaKPC-3,blaKPC-3-like,blaOXA-1,blaSHV-28,blaTEM-1B	ST-15	IncFIA(HI1),IncFII,IncFIB(K),IncN,IncR,repA,IncN, IncHI2	8	S					>16	R			16	R	2	S	>32	R	>16	R	1/4	S	>8/4	R			>2	R	<=0.25	I	>1	R	>2	R	>16	R	0.5	S	2	R	>8	R
524	2018	Klebsiella pneumoniae	Klebsiella pneumoniae	Positive	KPC	IncR	blaKPC-2,blaKPC-2-like,blaLEN12-like,blaOXA-9-like,blaSHV-11,blaSHV-11-like,blaTEM-1A-like	ST-258	IncFIB(K),IncFII(K),IncFII(Y),IncX3,IncR,ColRNAI	<=8	S	>16	R	>16/8	R	>16	R	>16	R	16	R	2	S			>16	R	1/4	S	>8/4	R	>32	R	>2	R	<=0.25	I	>1	R	>4	R			1	NS	>8	R	>8	R
525	2018	Enterobacter cloacae complex	Enterobacter cloacae complex sp.	Negative			none	ST-32	ColRNAI	<=8	S	>16	R	>16/8	R	>16	R	>16	R	<=2	S	0.12	S			>16	R	0.5/4	S	4/4	I	32	R	<=0.25	S	<=0.25	I	<=0.12	S	<=0.5	S			0.5	S	1	I	<=2	S
526	2018	Escherichia coli	Escherichia coli	Positive	NDM	IncFII	blaCTX-M-15,blaCTX-M-15-like,blaNDM-5,blaNDM-5-like,blaOXA-1,blaTEM-1B	ST-167	IncFII,IncFIB(AP001918),IncFIA,ColRNAI	>32	R	>16	R	>16/8	R	>16	R	>16	R	>16	R	8	I			>16	R	>32/4	R	>8/4	R	>32	R	>2	R	<=0.25	I	>1	R	>4	R			0.5	S	>8	R	>8	R
529	2018	Klebsiella pneumoniae	Klebsiella pneumoniae	Positive	NDM, OXA-48 (WGS OXA-232)	IncFII(K)/IncF1B(pQil) (NDM-1); ColKP3 (OXA-232)	blaCTX-M-15,blaCTX-M-15-like,blaNDM-1,blaOXA-232,blaOXA-9-like,blaSHV-28,blaTEM-1B,blaTEM-1B-like	ST-14	IncFIB(pQil),IncFII,IncFIB(K),IncFII(K),IncHI1B,ColKP3,ColRNAI, IncHI1, IncN	>32	R					>16	R			>16	R	4	S	>32	R	>16	R	>32/4	R	>8/4	R			>2	R	>4	R	>1	R	>2	R	>16	R	2	NS	>8	R	>8	R
530	2018	Providencia rettgeri	Providencia sp. WCHPr000369	Positive	NDM, OXA-48	NDM: IncN OXA-181- contig 1	blaCMY-4,blaNDM-1,blaOXA-181,blaTEM-1B			>32	R	>16	R	>16/8	R	>16	R	>16	R	>16	R	>32	R			>16	R	>32/4	R	>8/4	R	>32	R	>2	R	>4	R	>1	R	>2	R			2	NS	>8	R	>8	R
537	2018	Escherichia coli	Escherichia coli	Positive	KPC	contig 28	blaKPC-3-like,blaTEM-1B-like	ST-131	IncFII(pRSB107),IncFIA,IncFIB(AP001918),IncN	<=8	S	>16	R	>16/8	R	>16	R	>16	R	8	SDD	<=0.03	S			>16	R	0.25/4	S	8/4	R	>32	R	>2	R	<=0.25	I	>1	R	1	S			0.5	S	2	R	<=2	S
538	2018	Klebsiella aerogenes	Klebsiella aerogenes	Negative			none	none	ColRNAI	<=8	S	>16	R	>16/8	R	>16	R	>16	R	<=2	S	0.5	S			>16	R	1/4	S	2/4	S	>32	R	<=0.25	S	<=0.25	I	<=0.12	S	<=0.5	S			0.25	S	4	R	<=2	S
539	2018	Klebsiella oxytoca	Raoultella ornithinolytica	Positive	KPC	repA	blaKPC-3,blaKPC-3-like,blaTEM-1B	none	IncFIA(HI1),IncFII(Y),Col(MGD2),repA,ColRNAI	<=8	S	>16	R	>16/8	R	>16	R	>16	R	<=2	S	<=0.03	S			>16	R	1/4	S	>8/4	R	8	R	<=0.25	S	<=0.25	I	<=0.12	S	2	I			1	NS	2	R	<=2	S
541	2018	Klebsiella pneumoniae	Klebsiella pneumoniae	Negative			blaCTX-M-15,blaSHV-11-like,blaTEM-1B	Unknown ST	IncFIB(K),Col(MGD2),IncY,IncR,ColRNAI	<=8	S	>16	R	>16/8	R	>16	R	>16	R	>16	R	1	S			>16	R	0.25/4	S	>8/4	R	>32	R	>2	R	<=0.25	I	>1	R	<=0.5	S			0.5	S	2	R	<=2	S
542	2018	Enterobacter cloacae complex	Enterobacter hormaechei	Negative			blaACT-7-like	62	ColRNAI	<=8	S	>16	R	>16/8	R	>16	R	>16	R	>16	R	0.5	S			>16	R	8/4	S	>8/4	R	>32	R	<=0.25	S	<=0.25	I	0.25	S	1	S			0.5	S	4	R	<=2	S
544	2018	Proteus mirabilis	Proteus mirabilis	Negative			none	none	none
547	2018	Enterobacter cloacae complex	Enterobacter cloacae	Positive	KPC	repA	blaACT-16,blaKPC-3,blaSHV-12,blaTEM-1B	182	IncFII(pENTA),IncFIB(pECLA),repA, IncF	<=8	S	>16	R	>16/8	R	>16	R	>16	R	8	SDD	0.5	S			>16	R	1/4	S	>8/4	R	32	R	<=0.25	S	<=0.25	I	0.25	S	2	I			2	NS	4	R	<=2	S
550	2018	Enterobacter cloacae complex	Enterobacter hormaechei	Positive	KPC	repA	blaACT-7-like,blaKPC-3,blaKPC-3-like,blaSHV-12,blaTEM-1B,blaTEM-1B-like	170	IncHI2A,IncHI2,TrfA,repA	<=8	S	>16	R	>16/8	R	>16	R	>16	R	<=2	S	0.5	S			>16	R	0.5/4	S	8/4	R	>32	R	<=0.25	S	<=0.25	I	<=0.12	S	<=0.5	S			0.25	S	1	I	>8	R
551	2018	Escherichia coli	Escherichia coli	Negative			none	none	IncX1,ColRNAI
552	2018	Klebsiella oxytoca	Klebsiella michiganensis	Positive	KPC	IncN	blaKPC-3,blaOXY-1-1,blaTEM-1A	ST-11	IncFII(pCRY),IncFIB(K),IncN,Col(MG828)
559	2018	Klebsiella aerogenes	Klebsiella aerogenes	Negative			none	none	IncN3,IncX3(pEC14),ColRNAI	<=8	S	>16	R	>16/8	R	>16	R	>16	R	4	SDD	0.5	S			>16	R	1/4	S	8/4	R	>32	R	>2	R	<=0.25	I	>1	R	2	I			1	NS	>8	R	<=2	S
560	2018	Enterobacter cloacae complex	Enterobacter cloacae	Negative			blaACT-7-like	108	IncFII(pECLA),IncFIB(pECLA),ColpVC,IncL/M(pOXA-48)	<=8	S	>16	R	>16/8	R	>16	R	>16	R	4	SDD	0.5	S			>16	R	1/4	S	>8/4	R	>32	R	<=0.25	S	<=0.25	I	0.5	I	<=0.5	S			2	NS	2	R	<=2	S
561	2018	Enterobacter cloacae complex	Enterobacter cloacae	Negative			blaACT-7-like	108	IncFII(pECLA),IncFIB(pQil),IncR,ColRNAI	<=8	S	>16	R	>16/8	R	>16	R	>16	R	16	R	0.5	S			>16	R	0.5/4	S	>8/4	R	>32	R	<=0.25	S	<=0.25	I	0.5	I	>4	R			4	NS	>8	R	<=2	S
562	2018	Klebsiella aerogenes	Klebsiella aerogenes	Negative			none	none	ColRNAI	<=8	S	>16	R	>16/8	R	>16	R	>16	R	4	SDD	2	S			>16	R	0.5/4	S	4/4	I	>32	R	<=0.25	S	<=0.25	I	0.25	S	2	I			1	NS	>8	R	<=2	S
563	2018	Enterobacter cloacae complex	Enterobacter hormaechei	Negative			blaACT-15-like	113	IncFII(pECLA),IncFIB(pECLA)	<=8	S	>16	R	>16/8	R	>16	R	>16	R	>16	R	0.25	S			>16	R	2/4	S	>8/4	R	>32	R	>2	R	<=0.25	I	>1	R	<=0.5	S			4	NS	4	R	<=2	S
565	2018	Enterobacter cloacae complex	Enterobacter cloacae	Positive	KPC	IncN	blaACT-7-like,blaKPC-3,blaSHV-12,blaTEM-1B	none	IncHI2A,IncHI2,IncN,TrfA	<=8	S	>16	R	>16/8	R	>16	R	>16	R	16	R	2	S			>16	R	1/4	S	>8/4	R	32	R	1	R	0.5	I	>1	R	2	I			0.25	S	4	R	<=2	S
566	2018	Escherichia coli	Escherichia coli	Negative			blaCTX-M-71	ST-5041	IncFII(pHN7A8),Col(BS512),IncB/O/K/Z	<=8	S	>16	R	>16/8	R	>16	R	>16	R	>16	R	1	S			>16	R	>32/4	R	>8/4	R	>32	R	1	R	<=0.25	I	1	R	>4	R			0.12	S	>8	R	<=2	S
567	2018	Proteus mirabilis	Proteus mirabilis	Negative			blaTEM-1B-like,blaVEB-6	none	Col3M,IncQ1
568	2018	Klebsiella pneumoniae	Klebsiella pneumoniae	Positive	KPC	IncN	blaKPC-3,blaSHV-38-like,blaTEM-1B	ST-30	IncFIB(Mar),IncN,IncHI1B,ColRNAI,IncF, IncHI2	<=8	S	>16	R	>16/8	R	>16	R	>16	R	<=2	S	0.06	S			16	R	0.25/4	S	4/4	I	8	R	1	R	<=0.25	I	>1	R	<=0.5	S			0.25	S	2	R	<=2	S
570	2018	Enterobacter cloacae complex	Enterobacter cloacae	Negative			blaACT-15-like	none	IncFII(pECLA),IncFIB(pECLA)	<=8	S	>16	R	>16/8	R	>16	R	>16	R	>16	R	8	I			>16	R	4/4	S	>8/4	R	>32	R	<=0.25	S	0.5	I	<=0.12	S	<=0.5	S			0.25	S	2	R	<=2	S
574	2018	Klebsiella pneumoniae	Klebsiella pneumoniae	Negative			blaCTX-M-15,blaOXA-1,blaSHV-12,blaTEM-1B	ST-273	IncHI2A,IncHI2,IncFIB(K),IncFII(K),Col(MGD2),TrfA,ColRNAI
576	2018	Enterobacter cloacae complex	Enterobacter hormaechei	Negative			blaACT-7-like	533	IncFIA(HI1),IncFII(pECLA)
579	2018	Escherichia coli	Escherichia coli	Negative			blaCTX-M-15,blaOXA-1	ST-167	IncFII(pRSB107),IncFIA,IncI1,IncFIB(AP001918),IncFII	16	S	>16	R	>16/8	R	>16	R	>16	R	>16	R	0.5	S			>16	R	1/4	S	1/4	S	>32	R	>2	R	<=0.25	I	>1	R	4	R			0.25	S	8	R	<=2	S
580	2018	Escherichia coli	Escherichia coli	Negative			blaCMY-42,blaOXA-1,blaTEM-1B	ST-315	IncI1,IncQ1, IncI1, IncN
583	2018	Klebsiella oxytoca	Klebsiella oxytoca	Negative			blaOXY-2-2-like	none	none
584	2018	Escherichia coli	Escherichia coli	Negative			none	ST-372	IncFIB(AP001918),IncFII(pHN7A8),ColRNAI
587	2018	Klebsiella oxytoca	Klebsiella michiganensis	Positive	KPC	chromosome (?)	blaCARB-2,blaFOX-5-like,blaKPC-2,blaKPC-2-like,blaOXA-1,blaOXA-1-like,blaOXA-9,blaOXA-9-like,blaOXY-1-3-like,blaSHV-30-like,blaTEM-1A-like	Unknown ST	IncN3,IncFIB(K),IncFII(K),IncFII(Y),IncL/M(pMU407),IncA/C2	<=8	S	>16	R	>16/8	R	>16	R	>16	R	4	SDD	0.25	S			16	R	1/4	S	4/4	I	32	R	<=0.25	S	<=0.25	I	1	R	1	S			0.25	S	2	R	8	I
590	2018	Klebsiella pneumoniae	Klebsiella pneumoniae	Negative			blaSHV-60	ST-134	IncFIA(HI1),IncFIB(pKPHS1),IncFIB(K),IncFII(K),ColRNAI
591	2018	Enterobacter cloacae complex	Enterobacter cloacae	Negative			blaACT-16-like	none	IncFII(pCRY),IncFIB(pHCM2),ColRNAI	<=8	S	>16	R	>16/8	R	>16	R	>16	R	8	SDD	0.5	S			>16	R	4/4	S	>8/4	R	>32	R	<=0.25	S	<=0.25	I	<=0.12	S	<=0.5	S			0.5	S	2	R	<=2	S
592	2018	Enterobacter cloacae complex	Enterobacter cloacae	Positive	KPC	repA	blaACT-7-like,blaKPC-3,blaKPC-3-like,blaTEM-1B-like	93	IncR,repA,ColRNAI	<=8	S	>16	R	>16/8	R	>16	R	>16	R	16	R	0.25	S			>16	R	1/4	S	>8/4	R	>32	R	>2	R	<=0.25	I	>1	R	2	I			1	NS	4	R	<=2	S
593	2018	Enterobacter cloacae complex	Enterobacter cloacae	Negative			blaACT-7-like	66	IncFIA(HI1),IncFII(pECLA)	<=8	S	>16	R	>16/8	R	>16	R	>16	R	4	SDD	0.25	S			>16	R	1/4	S	>8/4	R	>32	R	<=0.25	S	<=0.25	I	<=0.12	S	<=0.5	S			0.5	S	1	I	<=2	S
594	2018	Escherichia coli	Escherichia coli	Positive	NDM	Col156 (NDM-5)	blaCMY-60-like,blaCTX-M-15,blaNDM-5,blaTEM-1B	ST-405	IncFII,Col(BS512),IncB/O/K/Z,Col156,Col(MG828)	>32	R	>16	R	>16/8	R	>16	R	>16	R	>16	R	4	S			>16	R	>32/4	R	>8/4	R	>32	R	>2	R	<=0.25	I	>1	R	>4	R			0.25	S	>8	R	>8	R
595	2018	Enterobacter cloacae complex	Enterobacter kobei	Positive	KPC	repA	blaKPC-3,blaTEM-1B	ST-54	IncFIA(HI1),IncFII(pECLA),IncFII(pENTA),IncFIB(pECLA),ColE10,Col(IMGS31),repA,ColRNAI	<=8	S	>16	R	>16/8	R	>16	R	>16	R	>16	R	8	I			>16	R	1/4	S	>8/4	R	>32	R	1	R	>4	R	<=0.12	S	>4	R			0.12	S	>8	R	<=2	S
596	2018	Klebsiella pneumoniae	Klebsiella pneumoniae	Negative			blaCTX-M-15,blaOXA-1,blaSHV-31,blaTEM-1B	ST-273	IncHI2A,IncHI2,IncFIB(K),IncFII(K),Col(MGD2),TrfA,ColRNAI
597	2018	Enterobacter cloacae complex	Enterobacter hormaechei	Negative			blaACT-7-like,blaTEM-1B	533	IncFIB(pECLA),IncFII(Y)	<=8	S	>16	R	>16/8	R	>16	R	>16	R	8	SDD	0.12	S			>16	R	2/4	S	>8/4	R	>32	R	<=0.25	S	<=0.25	I	0.25	S	<=0.5	S			2	NS	4	R	<=2	S
599	2018	Klebsiella aerogenes	Klebsiella aerogenes	Positive	KPC	IncN3/IncFIA(HI1)	blaKPC-3,blaOXA-9,blaTEM-1A	none	IncFIA(HI1),IncN3,IncFII(K),IncR,ColRNAI	<=8	S	>16	R	>16/8	R	>16	R	>16	R	8	SDD	4	S			>16	R	0.5/4	S	>8/4	R	>32	R	<=0.25	S	<=0.25	I	<=0.12	S	>4	R			0.12	S	2	R	4	S
600	2018	Klebsiella pneumoniae	Klebsiella quasipneumoniae	Positive	KPC	IncL/M(pMU407)	blaKPC-2,blaOKP-B-7-like,blaSHV-12	none	IncL/M(pMU407),ColRNAI	<=8	S	>16	R	>16/8	R	>16	R	>16	R	<=2	S	0.25	S			>16	R	0.5/4	S	4/4	I	32	R	<=0.25	S	<=0.25	I	<=0.12	S	<=0.5	S			0.25	S	1	I	<=2	S
601	2018	Enterobacter cloacae complex	Enterobacter cloacae	Negative			blaACT-7-like	533	IncFIA(HI1),IncFII(pECLA)	<=8	S	>16	R	>16/8	R	>16	R	>16	R	16	R	0.12	S			>16	R	2/4	S	>8/4	R	>32	R	<=0.25	S	<=0.25	I	<=0.12	S	>4	R			0.5	S	1	I	<=2	S
602	2018	Citrobacter koseri	Citrobacter koseri	Negative			blaCKO-1-like	none	IncFII(SARC14),IncFII(29)
603	2018	Enterobacter cloacae complex	Enterobacter cloacae	Negative			blaACT-16-like	1073	ColRNAI	<=8	S	>16	R	>16/8	R	<=1	S	>16	R	<=2	S	0.25	S			2	S	4/4	S	>8/4	R	2	I	<=0.25	S	<=0.25	I	0.5	I	1	S			2	NS	2	R	<=2	S
605	2018	Klebsiella pneumoniae	Klebsiella pneumoniae	Negative			blaSHV-106	ST-14	IncFIB(K)	<=8	S	>16	R	<=4/2	S	>16	R	>16	R	>16	R	0.5	S			>16	R	2/4	S	>8/4	R	>32	R	<=0.25	S	<=0.25	I	0.25	S	<=0.5	S			0.25	S	2	R	<=2	S
606	2018	Proteus mirabilis	Proteus mirabilis	Negative			none	none	none
607	2018	Klebsiella pneumoniae	Klebsiella pneumoniae	Negative			blaCTX-M-15,blaOXA-1,blaSHV-11-like,blaTEM-1B	ST-551	IncFIB(pKPHS1),IncFIB(K),RepA	<=8	S	>16	R	>16/8	R	>16	R	>16	R	4	SDD	0.5	S			>16	R	2/4	S	>8/4	R	>32	R	<=0.25	S	>4	R	>1	R	<=0.5	S			2	NS	1	I	<=2	S
608	2018	Klebsiella pneumoniae	Klebsiella pneumoniae	Positive	KPC		blaKPC-2,blaLEN12-like,blaOXA-9-like	ST-258	IncFIB(K),IncFII(K),IncFII(Y),IncR,IncX3,ColRNAI, IncF	32	I	>16	R	>16/8	R	>16	R	>16	R	>16	R	2	S			>16	R	1/4	S	>8/4	R	>32	R	>2	R	<=0.25	I	>1	R	>4	R			0.5	S	>8	R	>8	R
609	2018	Klebsiella aerogenes	Klebsiella aerogenes	Negative			none		N/A	<=8	S	>16	R	>16/8	R	>16	R	>16	R	4	SDD	2	S			>16	R	0.5/4	S	4/4	I	>32	R	<=0.25	S	<=0.25	I	<=0.12	S	1	S			0.5	S	>8	R	<=2	S
610	2018	Klebsiella pneumoniae	Klebsiella pneumoniae	Positive	KPC	IncFIA(HI1)	blaKPC-3,blaOXA-9,blaSHV-11,blaTEM-1A	ST-258	IncFIA(HI1),IncFIB(K),IncFII(K),ColRNAI	<=8	S	>16	R	16/8	I	>16	R	>16	R	>16	R	4	S			>16	R	2/4	S	>8/4	R	>32	R	>2	R	4	R	>1	R	>4	R			0.25	S	>8	R	<=2	S
613	2018	Klebsiella pneumoniae	Klebsiella pneumoniae	Positive	KPC	repA	blaKPC-3,blaOKP-B-3-like,blaTEM-1B	none	IncFIB(K),repA	<=8	S	>16	R	>16/8	R	>16	R	>16	R	8	SDD	1	S			>16	R	2/4	S	>8/4	R	16	R	<=0.25	S	<=0.25	I	<=0.12	S	<=0.5	S			0.5	S	2	R	<=2	S
614	2018	Enterobacter cloacae complex	Enterobacter roggenkampii	Positive			blaMIR-1-like		IncFII(pECLA),IncFIB(pECLA),ColRNAI, IncF	<=8	S	>16	R	>16/8	R	>16	R	>16	R	<=2	S	4	S			>16	R	1/4	S	8/4	R	>32	R	2	R	<=0.25	I	>1	R	<=0.5	S			0.5	S	4	R	<=2	S
622	2018	Klebsiella pneumoniae	Klebsiella pneumoniae	Positive	KPC		blaKPC-2,blaLEN12-like,blaOXA-9-like	ST-258	IncFIB(K),IncFII(K),IncFII(Y),IncR,IncX3,ColRNAI	32	I	>16	R	>16/8	R	>16	R	>16	R	>16	R	4	S			>16	R	2/4	S	>8/4	R	>32	R	>2	R	<=0.25	I	>1	R	>4	R			0.25	S	>8	R	>8	R
624	2018	Enterobacter cloacae complex	Enterobacter cloacae	Negative			blaACT-7-like,blaCTX-M-15,blaOXA-1,blaTEM-1B	88	IncFIA(HI1),IncHI2A,IncFII(pECLA),IncHI2,TrfA	16	S	>16	R	>16/8	R	>16	R	>16	R	>16	R	2	S			>16	R	0.5/4	S	>8/4	R	>32	R	>2	R	<=0.25	I	>1	R	<=0.5	S			2	NS	1	I	>8	R
625	2018	Escherichia coli	Escherichia coli	Negative			blaCTX-M-15,blaOXA-1,blaTEM-1B	ST-131	IncFII(pRSB107),IncFIA,IncI1,IncFIB(AP001918),Col156	16	S	>16	R	>16/8	R	>16	R	>16	R	>16	R	4	S			>16	R	<=0.12/4	S	>8/4	R	>32	R	>2	R	<=0.25	I	>1	R	<=0.5	S			0.12	S	4	R	>8	R
628	2018	Enterobacter cloacae complex	Enterobacter cloacae	Negative			blaACT-16-like,blaCTX-M-15,blaOXA-1,blaTEM-1B	1053	IncHI1A(CIT),IncHI1B(CIT),IncFIB(K),IncFII(Yp),ColRNAI	<=8	S	>16	R	>16/8	R	>16	R	>16	R	>16	R	1	S			>16	R	2/4	S	>8/4	R	>32	R	>2	R	<=0.25	I	>1	R	1	S			1	NS	4	R	>8	R
629	2018	Serratia marcescens	Serratia marcescens	Positive	SME-3	Chromosome	blaSME-3	none	N/A	<=8	S	>16	R	>16/8	R	8	I	>16	R	<=2	S	0.5	S			<=1	S	0.25/4	S	1/4	S	<=0.5	S	<=0.25	S	>4	R	0.5	I	>4	R			2	NS	>8	R	<=2	S
630	2018	Escherichia coli	Escherichia coli	Positive	NDM	IncFII/IncFIA (NDM-4)	blaCMY-42,blaNDM-4,blaTEM-1B	ST-167	IncFII,IncI1,IncFIA,Col(BS512),ColRNAI	>32	R	>16	R	>16/8	R	>16	R	>16	R	>16	R	>32	R			>16	R	>32/4	R	>8/4	R	>32	R	>2	R	<=0.25	I	>1	R	>4	R			0.25	S	>8	R	>8	R
631	2018	Klebsiella aerogenes	Klebsiella aerogenes	Negative			none	none	IncHI1B,IncFIB(Mar),ColRNA1	<=8	S	>16	R	>16/8	R	>16	R	>16	R	<=2	S	1	S			>16	R	1/4	S	4/4	I	>32	R	>2	R	<=0.25	I	1	R	2	I			0.5	S	>8	R	<=2	S
632	2018	Klebsiella aerogenes	Klebsiella aerogenes	Negative			none		ColRNAI	<=8	S	>16	R	>16/8	R	>16	R	>16	R	<=2	S	2	S			>16	R	1/4	S	>8/4	R	32	R	<=0.25	S	<=0.25	I	<=0.12	S	<=0.5	S			0.5	S	1	I	<=2	S
633	2018	Klebsiella aerogenes	Klebsiella aerogenes	Negative			none		IncR,ColRNAI	<=8	S	>16	R	>16/8	R	>16	R	>16	R	<=2	S	0.25	S			>16	R	4/4	S	>8/4	R	>32	R	<=0.25	S	<=0.25	I	<=0.12	S	2	I			0.25	S	4	R	<=2	S
637	2018	Enterobacter cloacae complex	Enterobacter hormaechei	Negative			blaACT-7-like,blaSHV-12	269	IncHI2A,IncHI2,TrfA,ColRNAI, IncHI1	<=8	S	>16	R	>16/8	R	>16	R	>16	R	>16	R	8	I			>16	R	4/4	S	>8/4	R	>32	R	<=0.25	S	<=0.25	I	<=0.12	S	<=0.5	S			0.25	S	2	R	<=2	S
638	2018	Klebsiella pneumoniae	Klebsiella pneumoniae	Positive	KPC	repA	blaKPC-2,blaOXA-1,blaSHV-12-like,blaTEM-1B	ST-258	IncFIA(HI1),IncFIB(K),IncFII(K),IncX3,IncX6,IncR,repA,ColRNAI	16	S	>16	R	>16/8	R	>16	R	>16	R	8	SDD	4	S			>16	R	0.5/4	S	>8/4	R	>32	R	>2	R	<=0.25	I	>1	R	4	R			0.25	S	8	R	>8	R
639	2018	Klebsiella pneumoniae	Klebsiella pneumoniae	Negative			blaCTX-M-27,blaSHV-28	ST-15	IncFIA(HI1),IncFII,IncFIB(AP001918),Col156,ColpVC	<=8	S	>16	R	>16/8	R	>16	R	>16	R	>16	R	2	S			>16	R	1/4	S	>8/4	R	>32	R	>2	R	>4	R	>1	R	2	I			0.5	S	>8	R	<=2	S
640	2018	Klebsiella pneumoniae	Klebsiella pneumoniae	Positive	KPC	repA	blaKPC-2,blaOXA-1,blaSHV-11,blaSHV-12,blaTEM-1B,blaTEM-1B-like	ST-258	IncFIA(HI1),IncFIB(K),IncFII(K),IncR,ColRNAI,IncX3,repA,IncX6	16	S	>16	R	>16/8	R	>16	R	>16	R	8	SDD	4	S			>16	R	1/4	S	>8/4	R	>32	R	>2	R	0.5	I	>1	R	4	R			0.25	S	8	R	>8	R
642	2018	Klebsiella aerogenes	Klebsiella aerogenes	Negative			none			<=8	S	>16	R	>16/8	R	>16	R	>16	R	>16	R					>16	R					>32	R	>2	R					2	I					>8	R	<=2	S
643	2018	Klebsiella pneumoniae	Klebsiella pneumoniae	Negative			blaCTX-M-15,blaSHV-28,blaTEM-1B	ST-15	IncFII,IncFIB(K),IncR,ColpVC,ColRNAI, IncF	<=8	S	>16	R	>16/8	R	>16	R	>16	R	>16	R	2	S			>16	R	0.25/4	S	4/4	I	>32	R	>2	R	<=0.25	I	>1	R	<=0.5	S			1	NS	1	I	<=2	S
645	2018	Klebsiella pneumoniae	Klebsiella pneumoniae	Negative			blaSHV-1	ST-14	IncFIB(K), IncF	<=8	S	>16	R	>16/8	R	>16	R	>16	R	>16	R	0.25	S			>16	R	1/4	S	>8/4	R	4	R	>2	R	<=0.25	I	>1	R	1	S			2	NS	8	R	<=2	S
647	2018	Klebsiella pneumoniae	Klebsiella pneumoniae	Positive	KPC	repA	blaKPC-3,blaSHV-5-like	ST-258	IncHI1B,IncFIB(K),IncFII(K),IncFIB(Mar),IncX3,repA,ColRNAI, IncHI1, IncN	<=8	S	>16	R	>16/8	R	>16	R	>16	R	8	SDD	2	S			>16	R	1/4	S	>8/4	R	>32	R	>2	R	<=0.25	I	>1	R	2	I			0.25	S	2	R	<=2	S
648	2018	Klebsiella pneumoniae	Klebsiella pneumoniae	Negative			blaSHV-28	ST-158	ColRNAI
[truncated: 32 more columns]
