# Supplementary material for: Multicentre genetic diversity study of carbapenem-resistant Enterobacterales: predominance of untypeable pUVA-like blaKPC bearing plasmids
Source: JAC Antimicrob Resist. 2023 May 26;5(3):dlad061. doi: 10.1093/jacamr/dlad061 (PMC10214462; doi:10.1093/jacamr/dlad061)
Supplement: dlad061_Supplementary_Data [file dlad061_supplementary_data.zip › Table S1_10.24.22.xlsx]

## Sheet: Table S1 Assembly statistics 1.
Supplemental Table S1: Assembly statistics.
Isolate name	Number of contigs	n50	longest contig length	shortest contig length	total length
KLPN_6_pilon	4	5381487	5381487	51167	5722021
KLPN_9_pilon	6	5364382	5364382	34310	6207062
KLPN_16_pilon	4	5311108	5311108	8844	5450863
KLPN_19_pilon	3	4014762	4014762	39294	5503655
KLPN_21_pilon	2	5356372	5356372	144603	5500975
KLPN_25_pilon	4	5515766	5515766	57137	5828809
KLPN_26_pilon	6	5503149	5503149	18504	6056470
KLPN_29_pilon	4	5293162	5293162	29283	5782739
KLPN_32_pilon	6	3274210	3274210	28864	5608696
KLPN_33_pilon	5	5535411	5535411	37975	6015931
KLPN_37_pilon	2	5241999	5241999	221833	5463832
KLPN_39_pilon	2	5252483	5252483	203962	5456445
KLPN_40_pilon	15	3295231	3295231	4376	6166103
KLPN_41_pilon	5	5399156	5399156	33067	5575886
KLPN_44_pilon	5	5359242	5359242	30542	5610662
KLPN_51_pilon	4	5540950	5540950	43600	5857481
KLPN_59_pilon	6	5397042	5397042	46264	6273360
KLPN_60_pilon	3	5381367	5381367	133570	5673469
KLPN_70_pilon	3	5402918	5402918	73707	5704940
KLPN_71_pilon	4	5519685	5519685	55829	5776720
KLPN_74_pilon	5	5440139	5440139	22835	5787363
KLPN_75_pilon	4	5553839	5553839	52295	5905215
KLPN_84_pilon	5	5453909	5453909	33605	5886815
KLPN_85_pilon	6	5451575	5451575	23120	5817206
KLPN_93_pilon	8	5347923	5347923	31560	6031342
KLPN_94_pilon	8	5327860	5327860	33040	6150494
KLPN_101_pilon	6	5372314	5372314	23510	5624676
KLPN_104_pilon	8	5427621	5427621	41250	6262393
KLPN_107_pilon	5	5378838	5378838	20779	5805711
KLPN_116_spades	298	296926	689037	78	5780531
KLPN_117_pilon	1	5232737	5232737	5232737	5232737
KLPN_121_pilon	6	3656440	3656440	17340	5697264
KLPN_125_pilon	7	5045027	5045027	5942	5460253
KLPN_133_spades	156	270193	522406	128	5893669
KLPN_134_pilon	3	5422958	5422958	100080	5713245
KLPN_139_pilon	4	5405798	5405798	69800	5855578
KLPN_140_pilon	3	5507869	5507869	214529	5979769
KLPN_147_pilon	14	892652	2523065	5604	5958892
KLPN_152_pilon	2	5673794	5673794	134051	5807845
KLPN_162_pilon	4	5485433	5485433	68562	5962348
KLPN_280_pilon	4	5399670	5399670	31317	5753297
KLPN_283_pilon	5	5274934	5274934	7351	5710895
KLPN_166_pilon	9	5345730	5345730	8913	5952204
KLPN_167_pilon	5	5413603	5413603	53953	5910457
KLPN_168_pilon	5	5269660	5269660	43506	5709609
KLPN_169_pilon	8	5460586	5460586	27556	6104315
KLPN_170_pilon	8	5580113	5580113	28178	6047876
KLPN_172_pilon	5	5394966	5394966	30766	5767580
KLPN_185_pilon	11	3295419	3295419	6255	5950107
KLPN_190_spades	108	466317	1206768	128	5423329
KLPN_194_spades	103	489151	1022851	128	5208574
KLPN_196_pilon	5	5355896	5355896	43234	5871126
KLPN_211_spades	131	477993	1657420	128	5382257
KLPN_215_spades	131	294937	567354	128	5622599
KLPN_228_spades	99	302943	1029415	137	5479743
KLPN_235_spades	100	345697	1045933	128	5397395
KLPN_240_pilon	8	5393642	5393642	4140	5761348
KLPN_257_pilon	6	5443178	5443178	1907	5918645
KLPN_260_pilon	7	5467812	5467812	13527	6018639
KLPN_261_pilon	10	2614526	2803513	2550	6120473
KLPN_262_pilon	8	5231544	5231544	2667	5584000
KLPN_263_pilon	7	5250739	5250739	8753	5835255
KLPN_268_pilon	7	5493720	5493720	4193	5999995
KLPN_276_spades	127	241805	463203	128	5368922
KLPN_278_pilon	5	5327950	5327950	34609	5726574
KLPN_288_pilon	10	4010428	4010428	27659	6001203
KLPN_292_pilon	7	5361789	5361789	30461	5803679
KLPN_299_spades	153	203034	382067	128	5609464
KLPN_320_pilon	5	5390971	5390971	58433	6161324
KLPN_325_pilon	6	5518910	5518910	32068	5901408
KLPN_339_spades	136	298192	709389	129	5378235
KLPN_352_pilon	4	5263287	5263287	9605	5580838
KLPN_355_pilon	6	5454656	5454656	41153	6040346
KLPN_363_spades	105	363404	900329	128	5521814
KLPN_375_pilon	6	5381294	5381294	15246	5981351
KLPN_415_pilon	10	5428914	5428914	7093	6298191
KLPN_422_pilon	4	5458750	5458750	24292	5772321
KLPN_426_pilon	6	5465330	5465330	11228	5928452
KLPN_435_spades	122	305995	707210	128	5476478
KLPN_436_spades	213	225126	521496	128	5634540
KLPN_450_spades	116	512299	736474	128	5666926
KLPN_464_pilon	5	5482072	5482072	9292	5932511
KLPN_465_pilon	6	5410111	5410111	6995	5842976
KLPN_467_pilon	6	5351757	5351757	76152	6069243
KLPN_475_spades	165	343314	989498	128	5591794
KLPN_478_pilon	7	5400514	5400514	10204	5871002
KLPN_479_pilon	7	5373201	5373201	10148	5829749
KLPN_480_pilon	3	5246170	5246170	60607	5493287
KLPN_481_pilon	4	5474592	5474592	16848	5870872
KLPN_484_spades	217	188210	1057859	78	5435694
KLPN_487_pilon	5	5345440	5345440	49178	5877496
KLPN_494_spades	140	402115	940315	128	5461111
KLPN_497_spades	101	470725	1250376	128	5424223
KLPN_499_spades	190	222555	538704	128	5435083
KLPN_511_pilon	6	5494145	5494145	11979	5969985
KLPN_513_pilon	8	4526503	4526503	3736	6045924
KLPN_514_pilon	3	5271037	5271037	80253	5553729
KLPN_515_spades	145	308208	1230904	128	5651701
KLPN_521_pilon	5	5314707	5314707	54009	5845232
KLPN_524_pilon	6	5396714	5396714	13537	5941532
KLPN_529_pilon	7	5293044	5293044	3111	5784362
KLPN_541_spades	135	434865	824948	128	5449784
KLPN_568_pilon	7	5263888	5263888	2127	5693473
KLPN_574_spades	180	266736	1400604	128	5820466
KLPN_590_spades	145	336893	542486	128	5590548
KLPN_596_spades	176	270534	1398832	128	5818034
KLPN_600_pilon	3	5118167	5118167	11630	5236754
KLPN_605_spades	140	338066	970822	129	5503255
KLPN_607_spades	147	274902	786104	128	5329594
KLPN_608_pilon	7	5444916	5444916	19062	6004157
KLPN_610_pilon	7	5445149	5445149	11068	5895475
KLPN_613_pilon	5	3854204	3854204	30281	5556696
KLPN_622_spades	180	270452	455859	128	5805533
KLPN_638_pilon	6	5444271	5444271	23981	5888688
KLPN_639_spades	147	203977	407079	128	5420599
KLPN_640_pilon	7	5420520	5420520	33678	5942057
KLPN_643_spades	121	281141	567353	128	5656472
KLPN_645_spades	140	268235	506616	129	5390083
KLPN_647_pilon	7	5582547	5582547	13242	6197740
KLPN_648_spades	94	309047	677572	128	5279476
ENCL_3_spades	77	325148	1258747	129	4784440
ENCL_12_spades	135	523070	873266	128	4987522
ENCL_14_spades	79	528752	1805901	128	4579977
ENCL_17_spades	113	236674	388246	139	4948603
ENCL_22_spades	116	220409	688434	132	4925659
ENCL_23_pilon	25	312955	1167982	8537	5183553
ENCL_31_spades	153	266818	881028	129	4795637
ENCL_35_spades	93	730469	1135430	128	4646294
ENCL_53_spades	111	475817	1048095	129	4718768
ENCL_54_spades	155	279443	839514	128	4910839
ENCL_64_spades	147	751858	994715	128	4982479
ENCL_69_spades	120	301106	751286	128	4836904
ENCL_73_pilon	6	4413888	4413888	23848	5258791
ENCL_80_pilon	3	4783175	4783175	66238	5249806
ENCL_86_spades	125	430987	926777	129	5610180
ENCL_99_spades	69	2616674	2616674	128	4755432
ENCL_109_spades	84	1066331	1474003	128	4621696
ENCL_112_spades	175	500589	799811	128	5227508
ENCL_113_spades	96	264123	786501	129	4736496
ENCL_144_spades	126	207520	654049	128	5030036
ENCL_145_spades	133	151206	420379	137	4973885
ENCL_149_pilon	4	4990761	4990761	2855	5244396
ENCL_161_spades	105	690780	1047446	128	4699974
ENCL_175_pilon	15	4498849	4498849	5138	5738395
ENCL_176_pilon	7	4758241	4758241	3585	5148441
ENCL_177_pilon	6	2767613	2767613	3196	5131931
ENCL_181_spades	104	499753	932007	128	4891843
ENCL_204_spades	97	307045	728188	129	4796619
ENCL_208_spades	199	85466	256600	128	4670912
ENCL_251_spades	49	2454308	2454308	128	4570852
ENCL_266_spades	95	728814	2123858	129	4931035
ENCL_275_pilon	3	4916873	4916873	43615	5069899
ENCL_284_pilon	6	4953455	4953455	39572	5594822
ENCL_327_spades	133	486819	837325	128	5187907
ENCL_334_spades	89	424117	600459	130	4831362
ENCL_338_spades	71	941020	1498216	130	4781254
ENCL_347_pilon	8	4821183	4821183	4094	5207804
ENCL_360_spades	83	675837	1007094	128	4650861
ENCL_361_spades	150	96053	286919	137	4580865
ENCL_366_spades	191	181930	330517	128	5129930
ENCL_369_spades	184	325463	742853	129	5310247
ENCL_382_spades	110	249029	791148	130	5036015
ENCL_383_spades	118	873347	1679618	128	5007070
ENCL_385_spades	190	186188	985673	128	4956836
ENCL_397_spades	73	802511	2403044	128	4851985
ENCL_404_pilon	5	4844360	4844360	4845	4990765
ENCL_419_spades	111	484058	944019	128	5025950
ENCL_433_spades	139	238377	683542	129	5021309
ENCL_438_spades	50	2543800	2543800	128	4694710
ENCL_439_spades	218	88222	272979	128	4768500
ENCL_443_spades	60	514141	1922903	132	4591428
ENCL_444_spades	118	302115	1068453	128	4790311
ENCL_449_spades	184	355394	1086802	128	5840710
ENCL_466_pilon	6	4965508	4965508	13459	5557714
ENCL_468_spades	180	279205	836998	129	4816704
ENCL_469_pilon	7	4985480	4985480	23470	5476474
ENCL_473_spades	84	321833	920945	128	4598281
ENCL_474_spades	57	383513	830163	133	4709117
ENCL_501_pilon	2	5029136	5029136	215378	5244514
ENCL_525_spades	93	385823	865765	128	4916708
ENCL_542_spades	81	311322	1123533	130	4715091
ENCL_547_pilon	3	4719946	4719946	59513	4932733
ENCL_550_pilon	3	4781607	4781607	70838	5193372
ENCL_560_spades	115	302248	878924	129	4841757
ENCL_561_spades	165	157248	335944	129	4854393
ENCL_563_spades	76	723950	1476070	128	4792626
ENCL_565_pilon	5	4984496	4984496	30271	5552128
ENCL_570_spades	56	616431	1622091	128	5016632
ENCL_576_spades	57	913592	1619618	128	4847891
ENCL_591_spades	81	305419	947973	129	4758181
ENCL_592_pilon	6	4887686	4887686	5337	5068351
ENCL_593_spades	114	323564	961255	128	4859467
ENCL_595_pilon	10	5054212	5054212	2618	5518268
ENCL_597_spades	95	289467	537125	128	5063627
ENCL_601_spades	76	913598	1617548	137	4853759
ENCL_603_spades	131	113624	380352	128	4680630
ENCL_614_spades	105	381369	782027	128	5060813
ENCL_624_spades	159	277616	601477	128	5091072
ENCL_628_spades	252	339340	685701	128	5305225
ENCL_637_spades	121	217808	931253	128	4793355
ESCO_4_spades	119	276810	623330	170	5292979
ESCO_36_spades	183	155972	354460	130	5032249
ESCO_50_pilon	4	4865139	4865139	11807	5235177
ESCO_52_pilon	4	4753141	4753141	3679	4880800
ESCO_56_pilon	4	4923887	4923887	76874	5192045
ESCO_61_spades	269	94208	244226	128	4834879
ESCO_66_pilon	6	4514312	4514312	2581	5725735
ESCO_100_pilon	5	5037843	5037843	8006	5300041
ESCO_100_spades	292	145515	349993	78	5130994
ESCO_102_pilon	10	4872260	4872260	1852	5267736
ESCO_102_spades	390	134852	290894	78	5018348
ESCO_103_spades	156	210504	461052	128	4939297
ESCO_141_spades	194	240528	531093	128	5444331
ESCO_142_pilon	8	3892301	3892301	2743	5548164
ESCO_142_spades	263	181370	440640	78	5255144
ESCO_173_pilon	15	5300169	5300169	1767	5849680
ESCO_173_spades	740	70329	322020	78	5592312
ESCO_174_pilon	7	4822312	4822312	12758	5135319
ESCO_174_spades	173	226934	442177	78	4961183
ESCO_232_spades	99	365406	926529	128	5190476
ESCO_249_spades	95	294938	737811	128	4881528
ESCO_271_pilon	5	4774145	4774145	56310	5149609
ESCO_271_spades	208	206817	533581	78	5039141
ESCO_286_spades	153	234080	601090	128	5097266
ESCO_287_spades	263	222420	498941	128	5389599
ESCO_353_spades	215	222567	396894	134	5119309
ESCO_380_spades	144	238796	667451	128	4995171
ESCO_387_pilon	5	5403389	5403389	40865	5958653
ESCO_387_spades	3726	2074	48380	120	5244597
ESCO_388_spades	146	311704	839664	130	4916351
ESCO_401_spades	236	87425	316129	128	4880159
ESCO_402_pilon	2	5021895	5021895	205523	5227418
ESCO_402_spades	143	274682	628256	78	5137989
ESCO_421_pilon	5	5041604	5041604	26717	5438796
ESCO_421_spades	282	268668	620955	78	5244725
ESCO_423_pilon	5	4874128	4874128	3493	5173963
ESCO_423_spades	472	62733	223777	78	5024396
ESCO_459_spades	211	126257	419634	128	5298185
ESCO_483_spades	256	321995	773908	128	5018207
ESCO_485_pilon	6	4969585	4969585	22528	5211855
ESCO_485_spades	299	188537	414891	78	5097604
ESCO_492_spades	121	314768	684714	128	4853962
ESCO_503_pilon	8	4636778	4636778	2282	5340188
ESCO_503_spades	329	180981	456422	78	5141854
ESCO_507_spades	218	135897	449446	134	5385770
ESCO_512_spades	153	209512	546047	128	4873500
ESCO_516_pilon	3	5158402	5158402	61368	5362814
ESCO_516_spades	275	213897	520249	78	5253265
ESCO_526_pilon	4	4834518	4834518	19704	5172819
ESCO_526_spades	441	118953	406782	78	4966163
ESCO_537_pilon	5	2165342	2168475	53094	5010553
ESCO_537_spades	968	8381	29634	78	4806121
ESCO_551_spades	137	533838	962830	133	5179442
ESCO_566_spades	163	211320	448728	129	5190529
ESCO_579_spades	221	148155	361324	128	4952687
ESCO_580_spades	204	148602	463395	128	5062893
ESCO_584_spades	138	398246	867397	128	5175926
ESCO_594_pilon	6	5320555	5320555	2759	5559186
ESCO_594_spades	534	93407	345593	78	5423965
ESCO_625_spades	212	222496	656000	128	5476682
ESCO_630_pilon	8	5065772	5065772	2576	5328306
ESCO_630_spades	408	111871	312661	56	5180685
CIFR_11_pilon	5	5544069	5544069	6540	5640738
CIFR_30_pilon	7	5047560	5047560	6711	5441319
KLOX_58_pilon	8	6180730	6180730	4004	6674646
pantoea_88_pilon	10	4060927	4060927	6478	5143964
CIFR_123_pilon	4	5207358	5207358	72058	5599548
CIFR_127_pilon	5	5103966	5103966	21631	5450862
CIFR_187_pilon	2	5084130	5084130	373471	5457601
CIFR_243_pilon	13	1278187	2394169	15680	5654912
PRVU_246_pilon	3	3975366	3975366	3857	4038809
CIFR_354_pilon	3	4956232	4956232	76094	5209907
KLOX_371_pilon	7	5943934	5943934	3000	6337398
SEMA_373_pilon	2	5233624	5233624	65568	5299192
SEMA_390_pilon	9	5323942	5323942	5428	5889843
KLOX_408_pilon	8	4747798	4747798	3304	6549017
KLOX_413_pilon	14	6109603	6109603	4746	6707606
KLOX_452_pilon	4	5895639	5895639	71593	6256513
KLOX_455_pilon	9	5800147	5800147	7369	6708064
SEMA_477_pilon	2	5325260	5325260	9646	5334906
KLOX_500_pilon	8	5936825	5936825	1506	6289252
PRRE_530_pilon	9	1315738	2244058	15727	5031217
KLOX_539_pilon	5	5721507	5721507	6355	5967861
KLOX_552_pilon	7	5968362	5968362	2463	6444278
KLOX_587_pilon	10	6034344	6034344	39219	7004601
ENAE_599_pilon	5	5296358	5296358	15069	5644275
SEMA_629_pilon	2	5181983	5181983	27150	5209133
CF_13_spades	71	551159	1633519	128	5064467
CF_90_spades	138	154590	364266	128	5091590
CKOS_602_spades	34	2500847	2500847	128	4707720
ENAE_165_spades	72	379212	689051	128	5035791
ENAE_233_spades	59	500569	1213632	128	5072268
ENAE_247_spades	52	437183	835908	128	5389878
ENAE_27_spades	94	461545	963687	128	5117818
ENAE_538_spades	60	628099	1034705	128	5219800
ENAE_559_spades	48	717743	1269186	128	5319179
ENAE_562_spades	56	399934	689463	141	5298307
ENAE_609_spades	74	325935	717619	128	5154981
ENAE_631_spades	54	397575	1050845	128	5486646
ENAE_632_spades	49	544825	1371563	128	5181085
ENAE_633_spades	74	400193	1030444	128	5306437
ENAE_95_spades	63	323509	849351	128	5222177
HA_221_spades	40	580980	1973376	128	5001881
KLOX_583_spades	71	406580	678946	128	5906982
MM_424_spades	115	254997	689809	128	4182830
MM_486_spades	73	376729	625501	128	3862501
PMIRA_544_spades	90	247720	482557	128	3955053
PMIRA_567_spades	150	213013	500215	128	4307634
PMIRA_606_spades	130	259158	508527	128	4281999
Pmirab_45_spades	112	258108	499970	128	4042363
PROVST_377_spades	93	204856	825799	128	4465646
SEMA_24_spades	45	442453	1870829	128	5222349
SEMC_10_spades	76	598955	2402095	128	5353263
SEMC_158_spades	40	2763108	2763108	128	5075301
SEMC_8_spades	67	424608	1321457	128	5007176
